# Supplementary material for: The rate of W chromosome degeneration across multiple avian neo-sex chromosomes
Source: Sci Rep. 2024 Jul 17;14:16548. doi: 10.1038/s41598-024-66470-7 (PMC11255319; doi:10.1038/s41598-024-66470-7)
Supplement: Supplementary file 2 — Supplementary Tables. [file 41598_2024_66470_MOESM2_ESM.xlsx]

## Sheet: Table S1
Table S1. Information on samples and species used in this study.
Species	Common name	Sample Name	Sex	NCBI Accession
Alauda arvensis	Eurasian skylark	QL-1681-19_S46_L006	female	SRX7050286
Alauda arvensis	Eurasian skylark	QL-1681-21_S47_L006	male	SRX7050287
Alauda razae	Raso lark	QL-1681-95694_S52_L008	female	SRX7050285
Alauda razae	Raso lark	QL-1681-246_S51_L008	male	SRX7050284
Calandrella cinerea	red-capped lark	TI-2672-Cbwil-146	female	SRX16766685
Calandrella cinerea	red-capped lark	TI-2672-Cbwil-143	male	SRX16766684
Camaroptera brevicaudata	grey-backed camaroptera	TI-2672-Cbre-755	female	SRX16766682
Camaroptera brevicaudata	grey-backed camaroptera	TI-2672-Cbre-802	male	SRX16766683
Cisticola juncidis	zitting cisticola	QF-1504-CISJUN-2_S6_L002	female	SRX7707628
Cisticola juncidis	zitting cisticola	QF-1504-RA5680_S5_L002	male	SRX7707629
Eremophila alpestris	horned lark	QF-1504-H-19_S8_L003	female	SRX7050288
Eremophila alpestris	horned lark	QF-1504-H-88_S7_L003	male	SRX7050289
Panurus biarmicus	bearded reedling	QF-1504-2KR32024_S2_L001	female	SRX7050290
Panurus biarmicus	bearded reedling	QF-1504-1ET92164_S3_L001	male	SRX7050291
Sylvietta brachyura	northern crombec	SJ-2333-Sbra-553_S28_L002	female	SRX16766678
Sylvietta brachyura	northern crombec	SJ-2333-Sbra-878_S26_L002	male	SRX16766679

## Sheet: Table S2
Table S2. Sex-linked genome regions (“strata”) found in previous studies across the studied species. See Main text for details. The genomic ranges and group numbers correspond to those in Figure 1.
Chromosome	Strata ID	Genomic range (Mb)	No. of genes	Present (X) or absent (-) in group (I-V)
				I	II	III	IV	V
Z	chrZ	0.0–72.9	399	X	X	X	X	X
4A	chr4A-a	5.3–9.6	43	X	X	X	X	X
4A	chr4A-b	0.0–5.3	24	X	X	X	-	X
4	chr4	13.8–49.1	205	-	-	-	-	X
8	chr8	7.3–21.8	134	-	-	-	X	-
3	chr3-a	8.4–10.4; 18.1–24.1	67	X	X	X	-	-
3	chr3-b	10.4–14.0	26	-	X	X	-	-
3	chr3-c	5.8–8.4; 14.0–18.1; 29.8–88.0	394	-	-	X	-	-
5	chr5	9.1–45.4	283	-	-	X	-	-

## Sheet: Table S3
Supplementary Table 3. This table show in which species the W gene copy for each transcript is maintained ("W-maintained") or has become lost ("W-lost") in each species. The columns named "node1-7" show the inferred presence (1) or absence (0) of the W gene on each branch in the phylogenetic tree (see Supplementary Figure 5 for node numbers).
Trans	sc.region	Alauda_arvensis	Alauda_razae	Calandrella_cinerea	Camaroptera_brevicaudata	Cisticola_juncidis	Eremophilis_alpestris	Panurus_biarmicus	Sylvietta_brachyura	node1	node2	node3	node4	node5	node6	node7
ENSTGUT00000000010	chrZ	W-lost	W-lost	W-lost	W-lost	W-lost	W-lost	W-maintained	W-lost	1	1	0	0	0	0	0
ENSTGUT00000000011	chrZ	W-lost	W-lost	W-lost	W-lost	W-lost	W-lost	W-lost	W-lost	0	0	0	0	0	0	0
ENSTGUT00000000024	chrZ	W-maintained	W-maintained	W-maintained	W-maintained	W-maintained	W-maintained	W-maintained	W-maintained	1	1	1	1	1	1	1
ENSTGUT00000000028	chrZ	W-lost	W-lost	W-lost	W-lost	W-lost	W-lost	W-lost	W-lost	0	0	0	0	0	0	0
ENSTGUT00000000040	chrZ	W-lost	W-lost	W-lost	W-lost	W-lost	W-lost	W-lost	W-lost	0	0	0	0	0	0	0
ENSTGUT00000000055	chrZ	W-lost	W-lost	W-lost	W-lost	W-lost	W-lost	W-lost	W-lost	0	0	0	0	0	0	0
ENSTGUT00000000068	chrZ	W-lost	W-lost	W-lost	W-lost	W-lost	W-lost	W-lost	W-lost	0	0	0	0	0	0	0
ENSTGUT00000000090	chrZ	W-lost	W-lost	W-lost	W-lost	W-lost	W-lost	W-lost	W-lost	0	0	0	0	0	0	0
ENSTGUT00000000112	chrZ	W-lost	W-lost	W-lost	W-lost	W-lost	W-lost	W-lost	W-lost	0	0	0	0	0	0	0
ENSTGUT00000000114	chrZ	W-lost	W-lost	W-lost	W-lost	W-lost	W-lost	W-lost	W-lost	0	0	0	0	0	0	0
ENSTGUT00000000120	chrZ	W-lost	W-lost	W-lost	W-lost	W-lost	W-lost	W-lost	W-lost	0	0	0	0	0	0	0
ENSTGUT00000000131	chrZ	W-lost	W-lost	W-lost	W-lost	W-lost	W-lost	W-lost	W-lost	0	0	0	0	0	0	0
ENSTGUT00000000133	chrZ	W-lost	W-lost	W-lost	W-lost	W-lost	W-lost	W-lost	W-lost	0	0	0	0	0	0	0
ENSTGUT00000000135	chrZ	W-lost	W-lost	W-lost	W-lost	W-lost	W-lost	W-lost	W-lost	0	0	0	0	0	0	0
ENSTGUT00000000146	chrZ	W-lost	W-lost	W-lost	W-lost	W-lost	W-lost	W-lost	W-lost	0	0	0	0	0	0	0
ENSTGUT00000000147	chrZ	W-lost	W-lost	W-lost	W-lost	W-lost	W-lost	W-lost	W-lost	0	0	0	0	0	0	0
ENSTGUT00000000157	chrZ	W-lost	W-lost	W-lost	W-lost	W-lost	W-lost	W-lost	W-lost	0	0	0	0	0	0	0
ENSTGUT00000000172	chrZ	W-lost	W-lost	W-lost	W-lost	W-lost	W-lost	W-lost	W-lost	0	0	0	0	0	0	0
ENSTGUT00000000181	chrZ	W-lost	W-lost	W-lost	W-lost	W-lost	W-lost	W-lost	W-lost	0	0	0	0	0	0	0
ENSTGUT00000000206	chrZ	W-lost	W-lost	W-lost	W-lost	W-lost	W-lost	W-lost	W-lost	0	0	0	0	0	0	0
ENSTGUT00000000217	chrZ	W-lost	W-lost	W-lost	W-lost	W-lost	W-lost	W-lost	W-lost	0	0	0	0	0	0	0
ENSTGUT00000000220	chrZ	W-lost	W-lost	W-lost	W-lost	W-lost	W-lost	W-lost	W-lost	0	0	0	0	0	0	0
ENSTGUT00000000230	chrZ	W-lost	W-lost	W-lost	W-lost	W-lost	W-lost	W-lost	W-lost	0	0	0	0	0	0	0
ENSTGUT00000000240	chrZ	W-lost	W-lost	W-lost	W-lost	W-lost	W-lost	W-lost	W-lost	0	0	0	0	0	0	0
ENSTGUT00000000248	chrZ	W-lost	W-lost	W-lost	W-lost	W-lost	W-lost	W-lost	W-lost	0	0	0	0	0	0	0
ENSTGUT00000000273	chrZ	W-lost	W-lost	W-lost	W-lost	W-lost	W-lost	W-lost	W-lost	0	0	0	0	0	0	0
ENSTGUT00000000286	chrZ	W-lost	W-lost	W-lost	W-lost	W-lost	W-lost	W-lost	W-lost	0	0	0	0	0	0	0
ENSTGUT00000000287	chrZ	W-lost	W-lost	W-lost	W-lost	W-lost	W-lost	W-lost	W-lost	0	0	0	0	0	0	0
ENSTGUT00000000294	chrZ	W-lost	W-lost	W-lost	W-lost	W-lost	W-lost	W-lost	W-lost	0	0	0	0	0	0	0
ENSTGUT00000000300	chrZ	W-lost	W-lost	W-lost	W-lost	W-lost	W-lost	W-lost	W-lost	0	0	0	0	0	0	0
ENSTGUT00000000311	chrZ	W-lost	W-lost	W-lost	W-lost	W-lost	W-lost	W-lost	W-lost	0	0	0	0	0	0	0
ENSTGUT00000000318	chrZ	W-lost	W-lost	W-lost	W-lost	W-lost	W-maintained	W-lost	W-lost	1	1	1	1	0	0	0
ENSTGUT00000000346	chrZ	W-lost	W-lost	W-lost	W-lost	W-lost	W-lost	W-lost	W-lost	0	0	0	0	0	0	0
ENSTGUT00000000353	chrZ	W-lost	W-lost	W-lost	W-lost	W-lost	W-lost	W-lost	W-lost	0	0	0	0	0	0	0
ENSTGUT00000000372	chrZ	W-lost	W-lost	W-lost	W-lost	W-lost	W-lost	W-lost	W-lost	0	0	0	0	0	0	0
ENSTGUT00000000375	chrZ	W-lost	W-lost	W-lost	W-lost	W-lost	W-lost	W-lost	W-lost	0	0	0	0	0	0	0
ENSTGUT00000000389	chrZ	W-lost	W-lost	W-lost	W-lost	W-lost	W-lost	W-lost	W-lost	0	0	0	0	0	0	0
ENSTGUT00000000392	chrZ	W-lost	W-lost	W-lost	W-lost	W-lost	W-lost	W-lost	W-lost	0	0	0	0	0	0	0
ENSTGUT00000000411	chrZ	W-lost	W-lost	W-lost	W-lost	W-lost	W-lost	W-lost	W-lost	0	0	0	0	0	0	0
ENSTGUT00000000426	chrZ	W-lost	W-lost	W-lost	W-lost	W-lost	W-lost	W-lost	W-lost	0	0	0	0	0	0	0
ENSTGUT00000000429	chrZ	W-lost	W-lost	W-lost	W-lost	W-lost	W-lost	W-lost	W-lost	0	0	0	0	0	0	0
ENSTGUT00000000430	chrZ	W-lost	W-maintained	W-maintained	W-lost	W-lost	W-maintained	W-maintained	W-lost	1	1	1	1	1	0	0
ENSTGUT00000000434	chrZ	W-lost	W-lost	W-lost	W-lost	W-lost	W-lost	W-lost	W-lost	0	0	0	0	0	0	0
ENSTGUT00000000441	chrZ	W-lost	W-lost	W-lost	W-lost	W-lost	W-lost	W-lost	W-lost	0	0	0	0	0	0	0
ENSTGUT00000000458	chrZ	W-lost	W-lost	W-lost	W-lost	W-lost	W-lost	W-lost	W-lost	0	0	0	0	0	0	0
ENSTGUT00000000476	chrZ	W-lost	W-lost	W-lost	W-lost	W-lost	W-lost	W-lost	W-lost	0	0	0	0	0	0	0
ENSTGUT00000000487	chrZ	W-lost	W-lost	W-lost	W-lost	W-lost	W-lost	W-lost	W-lost	0	0	0	0	0	0	0
ENSTGUT00000000490	chrZ	W-lost	W-lost	W-lost	W-lost	W-lost	W-lost	W-lost	W-lost	0	0	0	0	0	0	0
ENSTGUT00000000505	chrZ	W-lost	W-lost	W-lost	W-lost	W-lost	W-lost	W-lost	W-lost	0	0	0	0	0	0	0
ENSTGUT00000000510	chrZ	W-lost	W-lost	W-lost	W-lost	W-lost	W-lost	W-lost	W-lost	0	0	0	0	0	0	0
ENSTGUT00000000514	chrZ	W-lost	W-lost	W-lost	W-lost	W-lost	W-lost	W-lost	W-lost	0	0	0	0	0	0	0
ENSTGUT00000000521	chrZ	W-lost	W-lost	W-lost	W-lost	W-lost	W-lost	W-lost	W-lost	0	0	0	0	0	0	0
ENSTGUT00000000525	chrZ	W-lost	W-lost	W-lost	W-lost	W-lost	W-lost	W-lost	W-lost	0	0	0	0	0	0	0
ENSTGUT00000000531	chrZ	W-lost	W-lost	W-lost	W-lost	W-lost	W-lost	W-lost	W-lost	0	0	0	0	0	0	0
ENSTGUT00000000537	chrZ	W-lost	W-lost	W-lost	W-lost	W-lost	W-lost	W-lost	W-lost	0	0	0	0	0	0	0
ENSTGUT00000000540	chrZ	W-lost	W-lost	W-lost	W-lost	W-lost	W-lost	W-lost	W-lost	0	0	0	0	0	0	0
ENSTGUT00000000548	chrZ	W-lost	W-lost	W-lost	W-lost	W-lost	W-lost	W-lost	W-lost	0	0	0	0	0	0	0
ENSTGUT00000000569	chrZ	W-lost	W-lost	W-lost	W-lost	W-lost	W-lost	W-maintained	W-lost	1	1	0	0	0	0	0
ENSTGUT00000000582	chrZ	W-lost	W-lost	W-lost	W-lost	W-lost	W-lost	W-lost	W-lost	0	0	0	0	0	0	0
ENSTGUT00000000596	chrZ	W-lost	W-lost	W-lost	W-lost	W-lost	W-lost	W-lost	W-lost	0	0	0	0	0	0	0
ENSTGUT00000000608	chrZ	W-lost	W-lost	W-lost	W-lost	W-lost	W-lost	W-lost	W-lost	0	0	0	0	0	0	0
ENSTGUT00000000616	chrZ	W-lost	W-lost	W-lost	W-lost	W-lost	W-lost	W-lost	W-lost	0	0	0	0	0	0	0
ENSTGUT00000000621	chrZ	W-lost	W-lost	W-lost	W-lost	W-lost	W-lost	W-lost	W-lost	0	0	0	0	0	0	0
ENSTGUT00000000624	chrZ	W-lost	W-lost	W-lost	W-lost	W-lost	W-lost	W-lost	W-lost	0	0	0	0	0	0	0
ENSTGUT00000000640	chrZ	W-lost	W-lost	W-lost	W-lost	W-lost	W-lost	W-lost	W-lost	0	0	0	0	0	0	0
ENSTGUT00000000649	chrZ	W-lost	W-lost	W-lost	W-lost	W-lost	W-lost	W-lost	W-lost	0	0	0	0	0	0	0
ENSTGUT00000000655	chrZ	W-lost	W-lost	W-lost	W-lost	W-lost	W-lost	W-lost	W-lost	0	0	0	0	0	0	0
ENSTGUT00000000662	chrZ	W-lost	W-lost	W-lost	W-lost	W-lost	W-lost	W-lost	W-lost	0	0	0	0	0	0	0
ENSTGUT00000000684	chrZ	W-lost	W-lost	W-lost	W-lost	W-lost	W-lost	W-lost	W-lost	0	0	0	0	0	0	0
ENSTGUT00000000688	chrZ	W-lost	W-lost	W-lost	W-lost	W-lost	W-lost	W-lost	W-lost	0	0	0	0	0	0	0
ENSTGUT00000000692	chrZ	W-lost	W-lost	W-lost	W-lost	W-lost	W-lost	W-lost	W-maintained	1	0	0	0	0	1	0
ENSTGUT00000000702	chrZ	W-lost	W-lost	W-lost	W-lost	W-lost	W-lost	W-lost	W-lost	0	0	0	0	0	0	0
ENSTGUT00000000707	chrZ	W-lost	W-lost	W-lost	W-lost	W-lost	W-lost	W-lost	W-lost	0	0	0	0	0	0	0
ENSTGUT00000000710	chrZ	W-lost	W-lost	W-lost	W-lost	W-lost	W-lost	W-lost	W-lost	0	0	0	0	0	0	0
ENSTGUT00000000714	chrZ	W-lost	W-lost	W-lost	W-lost	W-lost	W-lost	W-lost	W-lost	0	0	0	0	0	0	0
ENSTGUT00000000725	chrZ	W-lost	W-lost	W-lost	W-lost	W-lost	W-lost	W-lost	W-lost	0	0	0	0	0	0	0
ENSTGUT00000000735	chrZ	W-lost	W-lost	W-lost	W-lost	W-lost	W-lost	W-lost	W-lost	0	0	0	0	0	0	0
ENSTGUT00000000741	chrZ	W-lost	W-lost	W-lost	W-lost	W-lost	W-lost	W-lost	W-lost	0	0	0	0	0	0	0
ENSTGUT00000000744	chrZ	W-lost	W-lost	W-lost	W-lost	W-lost	W-lost	W-lost	W-lost	0	0	0	0	0	0	0
ENSTGUT00000000749	chrZ	W-lost	W-lost	W-lost	W-lost	W-lost	W-lost	W-lost	W-lost	0	0	0	0	0	0	0
ENSTGUT00000000753	chrZ	W-lost	W-lost	W-lost	W-lost	W-lost	W-lost	W-lost	W-lost	0	0	0	0	0	0	0
ENSTGUT00000000760	chrZ	W-lost	W-lost	W-lost	W-lost	W-lost	W-lost	W-lost	W-lost	0	0	0	0	0	0	0
ENSTGUT00000000763	chrZ	W-lost	W-lost	W-lost	W-lost	W-lost	W-lost	W-lost	W-lost	0	0	0	0	0	0	0
ENSTGUT00000000769	chrZ	W-lost	W-lost	W-lost	W-lost	W-lost	W-lost	W-lost	W-lost	0	0	0	0	0	0	0
ENSTGUT00000000784	chrZ	W-lost	W-lost	W-lost	W-lost	W-lost	W-lost	W-lost	W-lost	0	0	0	0	0	0	0
ENSTGUT00000000797	chrZ	W-lost	W-lost	W-lost	W-lost	W-lost	W-lost	W-lost	W-lost	0	0	0	0	0	0	0
ENSTGUT00000000811	chrZ	W-lost	W-lost	W-lost	W-lost	W-lost	W-lost	W-lost	W-lost	0	0	0	0	0	0	0
ENSTGUT00000000815	chrZ	W-lost	W-lost	W-lost	W-lost	W-lost	W-lost	W-lost	W-lost	0	0	0	0	0	0	0
ENSTGUT00000000826	chrZ	W-lost	W-lost	W-lost	W-lost	W-lost	W-lost	W-lost	W-lost	0	0	0	0	0	0	0
ENSTGUT00000000834	chrZ	W-lost	W-lost	W-lost	W-lost	W-lost	W-lost	W-lost	W-lost	0	0	0	0	0	0	0
ENSTGUT00000000850	chrZ	W-lost	W-lost	W-lost	W-lost	W-lost	W-lost	W-lost	W-lost	0	0	0	0	0	0	0
ENSTGUT00000000862	chrZ	W-lost	W-lost	W-lost	W-lost	W-lost	W-lost	W-lost	W-lost	0	0	0	0	0	0	0
ENSTGUT00000000881	chrZ	W-lost	W-lost	W-lost	W-lost	W-lost	W-lost	W-lost	W-lost	0	0	0	0	0	0	0
ENSTGUT00000000911	chrZ	W-lost	W-lost	W-lost	W-lost	W-lost	W-lost	W-lost	W-lost	0	0	0	0	0	0	0
ENSTGUT00000000917	chrZ	W-lost	W-lost	W-lost	W-maintained	W-lost	W-lost	W-lost	W-lost	1	0	0	0	0	1	1
ENSTGUT00000000931	chrZ	W-lost	W-lost	W-lost	W-lost	W-lost	W-lost	W-lost	W-lost	0	0	0	0	0	0	0
ENSTGUT00000000957	chrZ	W-lost	W-lost	W-lost	W-lost	W-lost	W-lost	W-lost	W-lost	0	0	0	0	0	0	0
ENSTGUT00000000962	chrZ	W-lost	W-lost	W-lost	W-lost	W-lost	W-lost	W-lost	W-lost	0	0	0	0	0	0	0
ENSTGUT00000000980	chrZ	W-lost	W-lost	W-lost	W-lost	W-lost	W-lost	W-lost	W-lost	0	0	0	0	0	0	0
ENSTGUT00000000985	chrZ	W-lost	W-lost	W-lost	W-lost	W-lost	W-lost	W-lost	W-lost	0	0	0	0	0	0	0
ENSTGUT00000000988	chrZ	W-lost	W-lost	W-lost	W-lost	W-lost	W-lost	W-lost	W-lost	0	0	0	0	0	0	0
ENSTGUT00000000995	chrZ	W-lost	W-lost	W-lost	W-lost	W-lost	W-lost	W-lost	W-lost	0	0	0	0	0	0	0
ENSTGUT00000001002	chrZ	W-lost	W-lost	W-lost	W-lost	W-lost	W-lost	W-lost	W-lost	0	0	0	0	0	0	0
ENSTGUT00000001006	chrZ	W-lost	W-lost	W-lost	W-lost	W-lost	W-lost	W-lost	W-lost	0	0	0	0	0	0	0
ENSTGUT00000001018	chrZ	W-lost	W-lost	W-lost	W-lost	W-lost	W-lost	W-lost	W-lost	0	0	0	0	0	0	0
ENSTGUT00000001022	chrZ	W-lost	W-lost	W-lost	W-lost	W-lost	W-lost	W-lost	W-lost	0	0	0	0	0	0	0
ENSTGUT00000001036	chrZ	W-lost	W-lost	W-lost	W-lost	W-lost	W-lost	W-lost	W-lost	0	0	0	0	0	0	0
ENSTGUT00000001039	chrZ	W-lost	W-lost	W-lost	W-lost	W-lost	W-lost	W-lost	W-lost	0	0	0	0	0	0	0
ENSTGUT00000001040	chrZ	W-lost	W-lost	W-lost	W-lost	W-lost	W-lost	W-lost	W-lost	0	0	0	0	0	0	0
ENSTGUT00000001048	chrZ	W-lost	W-lost	W-lost	W-lost	W-lost	W-lost	W-lost	W-lost	0	0	0	0	0	0	0
ENSTGUT00000001051	chrZ	W-lost	W-lost	W-lost	W-lost	W-lost	W-lost	W-lost	W-lost	0	0	0	0	0	0	0
ENSTGUT00000001069	chrZ	W-lost	W-lost	W-lost	W-lost	W-lost	W-lost	W-lost	W-lost	0	0	0	0	0	0	0
ENSTGUT00000001070	chrZ	W-lost	W-lost	W-lost	W-lost	W-lost	W-lost	W-lost	W-lost	0	0	0	0	0	0	0
ENSTGUT00000001113	chrZ	W-lost	W-lost	W-lost	W-lost	W-lost	W-lost	W-lost	W-lost	0	0	0	0	0	0	0
ENSTGUT00000001118	chrZ	W-lost	W-lost	W-lost	W-lost	W-lost	W-lost	W-lost	W-lost	0	0	0	0	0	0	0
ENSTGUT00000001128	chrZ	W-maintained	W-maintained	W-maintained	W-maintained	W-maintained	W-maintained	W-maintained	W-maintained	1	1	1	1	1	1	1
ENSTGUT00000001142	chrZ	W-lost	W-lost	W-lost	W-lost	W-lost	W-lost	W-lost	W-lost	0	0	0	0	0	0	0
ENSTGUT00000001145	chrZ	W-lost	W-lost	W-lost	W-lost	W-lost	W-lost	W-lost	W-lost	0	0	0	0	0	0	0
ENSTGUT00000001146	chrZ	W-lost	W-lost	W-lost	W-lost	W-lost	W-lost	W-lost	W-lost	0	0	0	0	0	0	0
ENSTGUT00000001157	chrZ	W-lost	W-lost	W-lost	W-lost	W-lost	W-lost	W-lost	W-lost	0	0	0	0	0	0	0
ENSTGUT00000001158	chrZ	W-lost	W-lost	W-lost	W-lost	W-lost	W-lost	W-lost	W-lost	0	0	0	0	0	0	0
ENSTGUT00000001164	chrZ	W-lost	W-lost	W-lost	W-lost	W-lost	W-lost	W-lost	W-lost	0	0	0	0	0	0	0
ENSTGUT00000001167	chrZ	W-lost	W-lost	W-lost	W-lost	W-lost	W-lost	W-lost	W-lost	0	0	0	0	0	0	0
ENSTGUT00000001179	chrZ	W-lost	W-lost	W-lost	W-lost	W-lost	W-lost	W-lost	W-lost	0	0	0	0	0	0	0
ENSTGUT00000001186	chrZ	W-lost	W-lost	W-lost	W-lost	W-lost	W-lost	W-lost	W-lost	0	0	0	0	0	0	0
ENSTGUT00000001193	chrZ	W-lost	W-lost	W-lost	W-lost	W-lost	W-lost	W-lost	W-lost	0	0	0	0	0	0	0
ENSTGUT00000001197	chrZ	W-lost	W-lost	W-lost	W-lost	W-lost	W-lost	W-lost	W-lost	0	0	0	0	0	0	0
ENSTGUT00000001208	chrZ	W-lost	W-lost	W-lost	W-lost	W-lost	W-lost	W-lost	W-lost	0	0	0	0	0	0	0
ENSTGUT00000001213	chrZ	W-lost	W-lost	W-lost	W-lost	W-lost	W-lost	W-lost	W-lost	0	0	0	0	0	0	0
ENSTGUT00000001229	chrZ	W-maintained	W-maintained	W-maintained	W-lost	W-maintained	W-maintained	W-maintained	W-maintained	1	1	1	1	1	1	1
ENSTGUT00000001230	chrZ	W-maintained	W-maintained	W-lost	W-lost	W-lost	W-lost	W-lost	W-lost	1	1	1	0	1	0	0
ENSTGUT00000001231	chrZ	W-lost	W-lost	W-lost	W-lost	W-lost	W-lost	W-lost	W-lost	0	0	0	0	0	0	0
ENSTGUT00000001281	chrZ	W-lost	W-lost	W-lost	W-lost	W-lost	W-lost	W-lost	W-lost	0	0	0	0	0	0	0
ENSTGUT00000001286	chrZ	W-lost	W-lost	W-lost	W-lost	W-lost	W-lost	W-lost	W-lost	0	0	0	0	0	0	0
ENSTGUT00000001291	chrZ	W-lost	W-lost	W-lost	W-lost	W-lost	W-lost	W-lost	W-lost	0	0	0	0	0	0	0
ENSTGUT00000001296	chrZ	W-lost	W-lost	W-lost	W-lost	W-lost	W-lost	W-lost	W-lost	0	0	0	0	0	0	0
ENSTGUT00000001301	chrZ	W-lost	W-lost	W-lost	W-lost	W-lost	W-lost	W-lost	W-lost	0	0	0	0	0	0	0
ENSTGUT00000001310	chrZ	W-lost	W-lost	W-lost	W-lost	W-lost	W-lost	W-lost	W-lost	0	0	0	0	0	0	0
ENSTGUT00000001315	chrZ	W-lost	W-lost	W-lost	W-lost	W-lost	W-lost	W-lost	W-lost	0	0	0	0	0	0	0
ENSTGUT00000001321	chrZ	W-lost	W-lost	W-lost	W-lost	W-lost	W-lost	W-lost	W-lost	0	0	0	0	0	0	0
ENSTGUT00000001324	chrZ	W-lost	W-lost	W-lost	W-lost	W-lost	W-lost	W-lost	W-lost	0	0	0	0	0	0	0
ENSTGUT00000001326	chrZ	W-lost	W-lost	W-lost	W-lost	W-lost	W-lost	W-lost	W-lost	0	0	0	0	0	0	0
ENSTGUT00000001328	chrZ	W-lost	W-lost	W-lost	W-lost	W-lost	W-lost	W-lost	W-lost	0	0	0	0	0	0	0
ENSTGUT00000001337	chrZ	W-lost	W-lost	W-lost	W-lost	W-lost	W-lost	W-lost	W-lost	0	0	0	0	0	0	0
ENSTGUT00000001338	chrZ	W-lost	W-lost	W-lost	W-lost	W-lost	W-lost	W-lost	W-lost	0	0	0	0	0	0	0
ENSTGUT00000001343	chrZ	W-lost	W-lost	W-lost	W-lost	W-lost	W-lost	W-lost	W-lost	0	0	0	0	0	0	0
ENSTGUT00000001346	chrZ	W-lost	W-lost	W-lost	W-lost	W-lost	W-lost	W-lost	W-lost	0	0	0	0	0	0	0
ENSTGUT00000001350	chrZ	W-lost	W-lost	W-lost	W-lost	W-lost	W-lost	W-lost	W-lost	0	0	0	0	0	0	0
ENSTGUT00000001355	chrZ	W-lost	W-lost	W-lost	W-lost	W-lost	W-lost	W-lost	W-lost	0	0	0	0	0	0	0
ENSTGUT00000001357	chrZ	W-lost	W-lost	W-lost	W-lost	W-lost	W-lost	W-lost	W-lost	0	0	0	0	0	0	0
ENSTGUT00000001361	chrZ	W-lost	W-lost	W-lost	W-lost	W-lost	W-lost	W-lost	W-lost	0	0	0	0	0	0	0
ENSTGUT00000001364	chrZ	W-lost	W-lost	W-lost	W-lost	W-lost	W-lost	W-lost	W-lost	0	0	0	0	0	0	0
ENSTGUT00000001366	chrZ	W-lost	W-lost	W-lost	W-lost	W-lost	W-lost	W-lost	W-lost	0	0	0	0	0	0	0
ENSTGUT00000001371	chrZ	W-lost	W-lost	W-lost	W-lost	W-lost	W-lost	W-lost	W-lost	0	0	0	0	0	0	0
ENSTGUT00000001385	chrZ	W-lost	W-lost	W-lost	W-lost	W-lost	W-lost	W-lost	W-lost	0	0	0	0	0	0	0
ENSTGUT00000001389	chrZ	W-lost	W-lost	W-lost	W-lost	W-lost	W-lost	W-lost	W-lost	0	0	0	0	0	0	0
ENSTGUT00000001391	chrZ	W-lost	W-lost	W-lost	W-lost	W-lost	W-lost	W-lost	W-lost	0	0	0	0	0	0	0
ENSTGUT00000001395	chrZ	W-lost	W-lost	W-lost	W-lost	W-lost	W-lost	W-lost	W-lost	0	0	0	0	0	0	0
ENSTGUT00000001410	chrZ	W-lost	W-lost	W-lost	W-lost	W-lost	W-lost	W-lost	W-lost	0	0	0	0	0	0	0
ENSTGUT00000001418	chrZ	W-lost	W-lost	W-lost	W-lost	W-lost	W-lost	W-lost	W-lost	0	0	0	0	0	0	0
ENSTGUT00000001451	chrZ	W-lost	W-lost	W-lost	W-lost	W-lost	W-lost	W-lost	W-lost	0	0	0	0	0	0	0
ENSTGUT00000001458	chrZ	W-lost	W-lost	W-lost	W-lost	W-lost	W-lost	W-lost	W-lost	0	0	0	0	0	0	0
ENSTGUT00000001459	chrZ	W-lost	W-lost	W-lost	W-lost	W-lost	W-lost	W-lost	W-lost	0	0	0	0	0	0	0
ENSTGUT00000001470	chrZ	W-lost	W-lost	W-lost	W-lost	W-lost	W-lost	W-lost	W-lost	0	0	0	0	0	0	0
ENSTGUT00000001475	chrZ	W-lost	W-lost	W-lost	W-lost	W-lost	W-lost	W-lost	W-lost	0	0	0	0	0	0	0
ENSTGUT00000001496	chrZ	W-lost	W-lost	W-lost	W-lost	W-lost	W-lost	W-lost	W-lost	0	0	0	0	0	0	0
ENSTGUT00000001501	chrZ	W-lost	W-lost	W-lost	W-lost	W-lost	W-lost	W-lost	W-lost	0	0	0	0	0	0	0
ENSTGUT00000001519	chrZ	W-lost	W-lost	W-lost	W-lost	W-lost	W-lost	W-lost	W-lost	0	0	0	0	0	0	0
ENSTGUT00000001523	chrZ	W-lost	W-lost	W-lost	W-lost	W-lost	W-lost	W-lost	W-lost	0	0	0	0	0	0	0
ENSTGUT00000001539	chrZ	W-lost	W-lost	W-lost	W-lost	W-lost	W-lost	W-lost	W-lost	0	0	0	0	0	0	0
ENSTGUT00000001543	chrZ	W-lost	W-lost	W-lost	W-lost	W-lost	W-lost	W-lost	W-lost	0	0	0	0	0	0	0
ENSTGUT00000001549	chrZ	W-lost	W-lost	W-lost	W-lost	W-lost	W-lost	W-lost	W-lost	0	0	0	0	0	0	0
ENSTGUT00000001555	chrZ	W-lost	W-lost	W-lost	W-lost	W-lost	W-lost	W-lost	W-lost	0	0	0	0	0	0	0
ENSTGUT00000001562	chrZ	W-lost	W-lost	W-lost	W-lost	W-lost	W-lost	W-lost	W-lost	0	0	0	0	0	0	0
ENSTGUT00000001573	chrZ	W-lost	W-lost	W-lost	W-lost	W-lost	W-lost	W-lost	W-lost	0	0	0	0	0	0	0
ENSTGUT00000001581	chrZ	W-lost	W-lost	W-lost	W-lost	W-lost	W-lost	W-lost	W-lost	0	0	0	0	0	0	0
ENSTGUT00000001586	chrZ	W-lost	W-lost	W-lost	W-lost	W-lost	W-lost	W-lost	W-lost	0	0	0	0	0	0	0
ENSTGUT00000001596	chrZ	W-lost	W-lost	W-lost	W-lost	W-lost	W-lost	W-lost	W-lost	0	0	0	0	0	0	0
ENSTGUT00000001603	chrZ	W-lost	W-lost	W-lost	W-lost	W-lost	W-lost	W-lost	W-lost	0	0	0	0	0	0	0
ENSTGUT00000001607	chrZ	W-lost	W-lost	W-lost	W-lost	W-lost	W-lost	W-lost	W-lost	0	0	0	0	0	0	0
ENSTGUT00000001618	chrZ	W-lost	W-lost	W-lost	W-lost	W-lost	W-lost	W-lost	W-lost	0	0	0	0	0	0	0
ENSTGUT00000001623	chrZ	W-lost	W-lost	W-lost	W-lost	W-lost	W-lost	W-lost	W-lost	0	0	0	0	0	0	0
ENSTGUT00000001630	chrZ	W-lost	W-lost	W-lost	W-lost	W-lost	W-lost	W-lost	W-lost	0	0	0	0	0	0	0
ENSTGUT00000001635	chrZ	W-lost	W-lost	W-lost	W-lost	W-lost	W-lost	W-lost	W-lost	0	0	0	0	0	0	0
ENSTGUT00000001639	chrZ	W-lost	W-lost	W-lost	W-lost	W-lost	W-lost	W-lost	W-lost	0	0	0	0	0	0	0
ENSTGUT00000001640	chrZ	W-maintained	W-maintained	W-maintained	W-maintained	W-maintained	W-maintained	W-maintained	W-maintained	1	1	1	1	1	1	1
ENSTGUT00000001643	chrZ	W-lost	W-lost	W-lost	W-lost	W-lost	W-lost	W-lost	W-lost	0	0	0	0	0	0	0
ENSTGUT00000001647	chrZ	W-maintained	W-maintained	W-maintained	W-maintained	W-maintained	W-maintained	W-maintained	W-maintained	1	1	1	1	1	1	1
ENSTGUT00000001648	chrZ	W-lost	W-lost	W-lost	W-lost	W-lost	W-lost	W-lost	W-lost	0	0	0	0	0	0	0
ENSTGUT00000001659	chrZ	W-lost	W-lost	W-lost	W-lost	W-lost	W-lost	W-lost	W-lost	0	0	0	0	0	0	0
ENSTGUT00000001676	chrZ	W-lost	W-lost	W-lost	W-lost	W-lost	W-lost	W-lost	W-lost	0	0	0	0	0	0	0
ENSTGUT00000001685	chrZ	W-lost	W-lost	W-lost	W-lost	W-lost	W-lost	W-lost	W-lost	0	0	0	0	0	0	0
ENSTGUT00000001706	chrZ	W-lost	W-lost	W-lost	W-lost	W-lost	W-lost	W-lost	W-lost	0	0	0	0	0	0	0
ENSTGUT00000001716	chrZ	W-lost	W-lost	W-lost	W-lost	W-lost	W-lost	W-lost	W-lost	0	0	0	0	0	0	0
ENSTGUT00000001717	chrZ	W-lost	W-lost	W-lost	W-lost	W-lost	W-lost	W-lost	W-lost	0	0	0	0	0	0	0
ENSTGUT00000001720	chrZ	W-lost	W-lost	W-lost	W-lost	W-lost	W-lost	W-lost	W-lost	0	0	0	0	0	0	0
ENSTGUT00000001727	chrZ	W-lost	W-lost	W-lost	W-lost	W-lost	W-lost	W-lost	W-lost	0	0	0	0	0	0	0
ENSTGUT00000001730	chrZ	W-lost	W-lost	W-lost	W-lost	W-lost	W-lost	W-lost	W-lost	0	0	0	0	0	0	0
ENSTGUT00000001737	chrZ	W-lost	W-lost	W-lost	W-lost	W-lost	W-lost	W-lost	W-lost	0	0	0	0	0	0	0
ENSTGUT00000001746	chrZ	W-lost	W-lost	W-lost	W-lost	W-lost	W-lost	W-lost	W-lost	0	0	0	0	0	0	0
ENSTGUT00000001754	chrZ	W-maintained	W-maintained	W-maintained	W-maintained	W-maintained	W-maintained	W-maintained	W-maintained	1	1	1	1	1	1	1
ENSTGUT00000001767	chrZ	W-maintained	W-maintained	W-maintained	W-maintained	W-maintained	W-lost	W-lost	W-maintained	1	1	1	1	1	1	1
ENSTGUT00000001771	chrZ	W-maintained	W-maintained	W-maintained	W-maintained	W-maintained	W-maintained	W-maintained	W-maintained	1	1	1	1	1	1	1
ENSTGUT00000001778	chrZ	W-lost	W-lost	W-lost	W-lost	W-lost	W-lost	W-lost	W-lost	0	0	0	0	0	0	0
ENSTGUT00000001792	chrZ	W-lost	W-lost	W-lost	W-lost	W-lost	W-lost	W-lost	W-lost	0	0	0	0	0	0	0
ENSTGUT00000001815	chrZ	W-lost	W-lost	W-lost	W-lost	W-lost	W-lost	W-lost	W-lost	0	0	0	0	0	0	0
ENSTGUT00000001817	chrZ	W-maintained	W-maintained	W-lost	W-lost	W-lost	W-maintained	W-lost	W-lost	1	1	1	1	1	0	0
ENSTGUT00000001821	chrZ	W-lost	W-lost	W-lost	W-lost	W-lost	W-lost	W-lost	W-lost	0	0	0	0	0	0	0
ENSTGUT00000001823	chrZ	W-lost	W-lost	W-lost	W-lost	W-lost	W-lost	W-lost	W-lost	0	0	0	0	0	0	0
ENSTGUT00000001824	chrZ	W-lost	W-lost	W-lost	W-lost	W-lost	W-lost	W-lost	W-lost	0	0	0	0	0	0	0
ENSTGUT00000001829	chrZ	W-lost	W-lost	W-lost	W-lost	W-lost	W-lost	W-lost	W-lost	0	0	0	0	0	0	0
ENSTGUT00000001842	chrZ	W-maintained	W-maintained	W-maintained	W-maintained	W-maintained	W-maintained	W-maintained	W-maintained	1	1	1	1	1	1	1
ENSTGUT00000001844	chrZ	W-lost	W-lost	W-lost	W-lost	W-lost	W-lost	W-lost	W-lost	0	0	0	0	0	0	0
ENSTGUT00000001845	chrZ	W-lost	W-lost	W-lost	W-lost	W-lost	W-lost	W-lost	W-lost	0	0	0	0	0	0	0
ENSTGUT00000001848	chrZ	W-lost	W-lost	W-lost	W-lost	W-lost	W-lost	W-lost	W-lost	0	0	0	0	0	0	0
ENSTGUT00000001854	chrZ	W-lost	W-lost	W-lost	W-lost	W-lost	W-lost	W-lost	W-lost	0	0	0	0	0	0	0
ENSTGUT00000001879	chrZ	W-lost	W-lost	W-lost	W-lost	W-lost	W-lost	W-lost	W-lost	0	0	0	0	0	0	0
ENSTGUT00000001880	chrZ	W-lost	W-lost	W-lost	W-lost	W-lost	W-lost	W-lost	W-lost	0	0	0	0	0	0	0
ENSTGUT00000001882	chrZ	W-lost	W-lost	W-lost	W-lost	W-lost	W-lost	W-lost	W-lost	0	0	0	0	0	0	0
ENSTGUT00000001884	chrZ	W-lost	W-lost	W-lost	W-lost	W-lost	W-lost	W-lost	W-lost	0	0	0	0	0	0	0
ENSTGUT00000001889	chrZ	W-lost	W-lost	W-lost	W-lost	W-lost	W-lost	W-lost	W-lost	0	0	0	0	0	0	0
ENSTGUT00000001890	chrZ	W-lost	W-lost	W-lost	W-lost	W-lost	W-lost	W-lost	W-lost	0	0	0	0	0	0	0
ENSTGUT00000001891	chrZ	W-lost	W-lost	W-lost	W-lost	W-lost	W-lost	W-lost	W-lost	0	0	0	0	0	0	0
ENSTGUT00000001893	chrZ	W-lost	W-lost	W-lost	W-lost	W-lost	W-lost	W-lost	W-lost	0	0	0	0	0	0	0
ENSTGUT00000001895	chrZ	W-lost	W-lost	W-lost	W-lost	W-lost	W-lost	W-lost	W-lost	0	0	0	0	0	0	0
ENSTGUT00000001910	chrZ	W-lost	W-lost	W-lost	W-lost	W-lost	W-lost	W-lost	W-lost	0	0	0	0	0	0	0
ENSTGUT00000001917	chrZ	W-lost	W-lost	W-lost	W-lost	W-lost	W-lost	W-lost	W-lost	0	0	0	0	0	0	0
ENSTGUT00000001922	chrZ	W-lost	W-lost	W-lost	W-lost	W-lost	W-lost	W-lost	W-lost	0	0	0	0	0	0	0
ENSTGUT00000001943	chrZ	W-lost	W-lost	W-lost	W-lost	W-lost	W-lost	W-lost	W-lost	0	0	0	0	0	0	0
ENSTGUT00000001946	chrZ	W-lost	W-lost	W-lost	W-lost	W-lost	W-lost	W-lost	W-lost	0	0	0	0	0	0	0
ENSTGUT00000001956	chrZ	W-lost	W-lost	W-lost	W-lost	W-lost	W-lost	W-lost	W-lost	0	0	0	0	0	0	0
ENSTGUT00000001961	chrZ	W-lost	W-lost	W-lost	W-lost	W-lost	W-lost	W-lost	W-lost	0	0	0	0	0	0	0
ENSTGUT00000001964	chrZ	W-lost	W-lost	W-lost	W-lost	W-lost	W-lost	W-lost	W-lost	0	0	0	0	0	0	0
ENSTGUT00000001969	chrZ	W-lost	W-lost	W-lost	W-lost	W-lost	W-lost	W-lost	W-lost	0	0	0	0	0	0	0
ENSTGUT00000001972	chrZ	W-lost	W-lost	W-lost	W-lost	W-lost	W-lost	W-lost	W-lost	0	0	0	0	0	0	0
ENSTGUT00000001978	chrZ	W-lost	W-lost	W-lost	W-lost	W-lost	W-lost	W-lost	W-lost	0	0	0	0	0	0	0
ENSTGUT00000001982	chrZ	W-lost	W-lost	W-lost	W-lost	W-lost	W-lost	W-lost	W-lost	0	0	0	0	0	0	0
ENSTGUT00000001990	chrZ	W-maintained	W-maintained	W-maintained	W-maintained	W-maintained	W-maintained	W-maintained	W-maintained	1	1	1	1	1	1	1
ENSTGUT00000001998	chrZ	W-lost	W-lost	W-lost	W-lost	W-lost	W-lost	W-lost	W-lost	0	0	0	0	0	0	0
ENSTGUT00000002006	chrZ	W-lost	W-lost	W-lost	W-lost	W-lost	W-lost	W-lost	W-lost	0	0	0	0	0	0	0
ENSTGUT00000002019	chrZ	W-lost	W-lost	W-lost	W-lost	W-lost	W-lost	W-lost	W-lost	0	0	0	0	0	0	0
ENSTGUT00000002021	chrZ	W-lost	W-lost	W-lost	W-lost	W-lost	W-lost	W-lost	W-lost	0	0	0	0	0	0	0
ENSTGUT00000002022	chrZ	W-lost	W-lost	W-lost	W-lost	W-lost	W-lost	W-lost	W-lost	0	0	0	0	0	0	0
ENSTGUT00000002024	chrZ	W-lost	W-lost	W-lost	W-lost	W-lost	W-lost	W-lost	W-lost	0	0	0	0	0	0	0
ENSTGUT00000002030	chrZ	W-lost	W-lost	W-lost	W-lost	W-lost	W-lost	W-lost	W-lost	0	0	0	0	0	0	0
ENSTGUT00000002033	chrZ	W-lost	W-lost	W-lost	W-lost	W-lost	W-lost	W-lost	W-lost	0	0	0	0	0	0	0
ENSTGUT00000002034	chrZ	W-lost	W-lost	W-lost	W-lost	W-lost	W-lost	W-lost	W-lost	0	0	0	0	0	0	0
ENSTGUT00000002045	chrZ	W-lost	W-lost	W-lost	W-lost	W-lost	W-lost	W-lost	W-lost	0	0	0	0	0	0	0
ENSTGUT00000002049	chrZ	W-lost	W-lost	W-lost	W-lost	W-lost	W-lost	W-lost	W-lost	0	0	0	0	0	0	0
ENSTGUT00000002053	chrZ	W-lost	W-lost	W-lost	W-lost	W-lost	W-lost	W-lost	W-lost	0	0	0	0	0	0	0
ENSTGUT00000002055	chrZ	W-lost	W-lost	W-lost	W-lost	W-lost	W-lost	W-lost	W-lost	0	0	0	0	0	0	0
ENSTGUT00000002066	chrZ	W-lost	W-lost	W-lost	W-lost	W-lost	W-lost	W-lost	W-lost	0	0	0	0	0	0	0
ENSTGUT00000002079	chrZ	W-lost	W-lost	W-lost	W-lost	W-lost	W-lost	W-lost	W-lost	0	0	0	0	0	0	0
ENSTGUT00000002103	chrZ	W-lost	W-lost	W-lost	W-lost	W-lost	W-lost	W-lost	W-lost	0	0	0	0	0	0	0
ENSTGUT00000002106	chrZ	W-lost	W-lost	W-lost	W-lost	W-lost	W-lost	W-lost	W-lost	0	0	0	0	0	0	0
ENSTGUT00000002107	chrZ	W-lost	W-lost	W-lost	W-lost	W-lost	W-lost	W-lost	W-lost	0	0	0	0	0	0	0
ENSTGUT00000002108	chrZ	W-lost	W-lost	W-lost	W-lost	W-lost	W-lost	W-lost	W-lost	0	0	0	0	0	0	0
ENSTGUT00000002121	chrZ	W-lost	W-lost	W-lost	W-lost	W-lost	W-lost	W-lost	W-lost	0	0	0	0	0	0	0
ENSTGUT00000002130	chrZ	W-maintained	W-maintained	W-maintained	W-maintained	W-maintained	W-maintained	W-maintained	W-maintained	1	1	1	1	1	1	1
ENSTGUT00000002137	chrZ	W-lost	W-lost	W-lost	W-lost	W-lost	W-lost	W-lost	W-lost	0	0	0	0	0	0	0
ENSTGUT00000002145	chrZ	W-lost	W-lost	W-lost	W-lost	W-lost	W-lost	W-lost	W-lost	0	0	0	0	0	0	0
ENSTGUT00000002180	chrZ	W-lost	W-lost	W-lost	W-lost	W-lost	W-lost	W-lost	W-lost	0	0	0	0	0	0	0
ENSTGUT00000002182	chr4A_b	W-lost	W-lost	W-maintained	W-lost	W-lost	W-maintained	W-maintained	W-maintained	1	1	1	1	0	1	0
ENSTGUT00000002189	chr4A_b	W-maintained	W-maintained	W-maintained	W-maintained	W-maintained	W-maintained	W-maintained	W-maintained	1	1	1	1	1	1	1
ENSTGUT00000002194	chr4A_b	W-maintained	W-maintained	W-maintained	W-maintained	W-maintained	W-maintained	W-maintained	W-maintained	1	1	1	1	1	1	1
ENSTGUT00000002195	chrZ	W-lost	W-lost	W-lost	W-lost	W-lost	W-lost	W-lost	W-lost	0	0	0	0	0	0	0
ENSTGUT00000002199	chrZ	W-lost	W-lost	W-lost	W-lost	W-lost	W-lost	W-lost	W-lost	0	0	0	0	0	0	0
ENSTGUT00000002208	chrZ	W-lost	W-lost	W-lost	W-lost	W-lost	W-lost	W-lost	W-lost	0	0	0	0	0	0	0
ENSTGUT00000002210	chrZ	W-lost	W-lost	W-lost	W-lost	W-lost	W-lost	W-lost	W-lost	0	0	0	0	0	0	0
ENSTGUT00000002219	chr4A_b	W-lost	W-lost	W-lost	W-maintained	W-maintained	W-lost	W-maintained	W-maintained	1	1	0	0	0	1	1
ENSTGUT00000002222	chr4A_b	W-maintained	W-maintained	W-maintained	W-maintained	W-maintained	W-maintained	W-maintained	W-maintained	1	1	1	1	1	1	1
ENSTGUT00000002233	chrZ	W-lost	W-lost	W-lost	W-lost	W-lost	W-lost	W-lost	W-lost	0	0	0	0	0	0	0
ENSTGUT00000002237	chr4A_b	W-maintained	W-maintained	W-maintained	W-maintained	W-lost	W-maintained	W-maintained	W-maintained	1	1	1	1	1	1	1
ENSTGUT00000002240	chrZ	W-lost	W-lost	W-lost	W-lost	W-lost	W-lost	W-lost	W-lost	0	0	0	0	0	0	0
ENSTGUT00000002243	chr4A_b	W-maintained	W-maintained	W-maintained	W-maintained	W-lost	W-maintained	W-maintained	W-maintained	1	1	1	1	1	1	1
ENSTGUT00000002254	chrZ	W-lost	W-lost	W-lost	W-lost	W-lost	W-lost	W-lost	W-lost	0	0	0	0	0	0	0
ENSTGUT00000002256	chrZ	W-lost	W-lost	W-lost	W-lost	W-lost	W-lost	W-lost	W-lost	0	0	0	0	0	0	0
ENSTGUT00000002259	chrZ	W-lost	W-lost	W-lost	W-lost	W-lost	W-lost	W-lost	W-lost	0	0	0	0	0	0	0
ENSTGUT00000002260	chr4A_b	W-maintained	W-maintained	W-lost	W-maintained	W-maintained	W-maintained	W-maintained	W-maintained	1	1	1	1	1	1	1
ENSTGUT00000002262	chr4A_b	W-maintained	W-maintained	W-lost	W-maintained	W-maintained	W-maintained	W-maintained	W-maintained	1	1	1	1	1	1	1
ENSTGUT00000002292	chr4A_b	W-maintained	W-maintained	W-lost	W-maintained	W-lost	W-lost	W-maintained	W-maintained	1	1	1	0	1	1	1
ENSTGUT00000002293	chrZ	W-lost	W-lost	W-lost	W-lost	W-lost	W-lost	W-lost	W-lost	0	0	0	0	0	0	0
ENSTGUT00000002311	chrZ	W-lost	W-lost	W-lost	W-lost	W-lost	W-lost	W-lost	W-lost	0	0	0	0	0	0	0
ENSTGUT00000002315	chrZ	W-lost	W-lost	W-lost	W-lost	W-lost	W-lost	W-lost	W-lost	0	0	0	0	0	0	0
ENSTGUT00000002333	chr4A_b	W-lost	W-maintained	W-maintained	W-maintained	W-maintained	W-maintained	W-maintained	W-maintained	1	1	1	1	1	1	1
ENSTGUT00000002334	chr4A_b	W-lost	W-maintained	W-maintained	W-lost	W-lost	W-maintained	W-maintained	W-maintained	1	1	1	1	1	1	0
ENSTGUT00000002342	chrZ	W-lost	W-lost	W-lost	W-lost	W-lost	W-lost	W-lost	W-lost	0	0	0	0	0	0	0
ENSTGUT00000002349	chrZ	W-lost	W-lost	W-lost	W-lost	W-lost	W-lost	W-lost	W-lost	0	0	0	0	0	0	0
ENSTGUT00000002350	chrZ	W-lost	W-lost	W-lost	W-lost	W-lost	W-lost	W-lost	W-lost	0	0	0	0	0	0	0
ENSTGUT00000002358	chrZ	W-lost	W-lost	W-lost	W-lost	W-lost	W-lost	W-lost	W-lost	0	0	0	0	0	0	0
ENSTGUT00000002365	chrZ	W-lost	W-lost	W-lost	W-lost	W-lost	W-lost	W-lost	W-lost	0	0	0	0	0	0	0
ENSTGUT00000002366	chr4A_b	W-maintained	W-maintained	W-maintained	W-maintained	W-maintained	W-lost	W-maintained	W-maintained	1	1	1	1	1	1	1
ENSTGUT00000002376	chrZ	W-lost	W-lost	W-lost	W-lost	W-lost	W-lost	W-lost	W-maintained	1	0	0	0	0	1	0
ENSTGUT00000002377	chrZ	W-lost	W-lost	W-lost	W-lost	W-lost	W-lost	W-lost	W-lost	0	0	0	0	0	0	0
ENSTGUT00000002384	chrZ	W-lost	W-lost	W-lost	W-lost	W-lost	W-lost	W-lost	W-lost	0	0	0	0	0	0	0
ENSTGUT00000002385	chr4A_b	W-lost	W-lost	W-lost	W-maintained	W-lost	W-lost	W-maintained	W-maintained	1	1	0	0	0	1	1
ENSTGUT00000002390	chr4A_b	W-maintained	W-maintained	W-maintained	W-lost	W-lost	W-lost	W-maintained	W-maintained	1	1	1	1	1	1	0
ENSTGUT00000002410	chr4A_b	W-maintained	W-maintained	W-lost	W-lost	W-lost	W-lost	W-maintained	W-maintained	1	1	1	0	1	1	0
ENSTGUT00000002420	chrZ	W-lost	W-lost	W-lost	W-lost	W-lost	W-lost	W-lost	W-lost	0	0	0	0	0	0	0
ENSTGUT00000002432	chrZ	W-lost	W-lost	W-lost	W-lost	W-lost	W-lost	W-lost	W-lost	0	0	0	0	0	0	0
ENSTGUT00000002462	chrZ	W-lost	W-lost	W-lost	W-lost	W-lost	W-lost	W-lost	W-lost	0	0	0	0	0	0	0
ENSTGUT00000002470	chrZ	W-lost	W-lost	W-lost	W-lost	W-lost	W-lost	W-lost	W-lost	0	0	0	0	0	0	0
ENSTGUT00000002483	chr4A_b	W-maintained	W-maintained	W-maintained	W-lost	W-lost	W-maintained	W-maintained	W-maintained	1	1	1	1	1	1	0
ENSTGUT00000002486	chr4A_b	W-lost	W-lost	W-lost	W-lost	W-lost	W-lost	W-maintained	W-maintained	1	1	0	0	0	1	0
ENSTGUT00000002504	chrZ	W-lost	W-lost	W-lost	W-lost	W-lost	W-lost	W-lost	W-lost	0	0	0	0	0	0	0
ENSTGUT00000002509	chrZ	W-lost	W-lost	W-lost	W-lost	W-lost	W-lost	W-lost	W-lost	0	0	0	0	0	0	0
ENSTGUT00000002511	chr4A_b	W-lost	W-lost	W-lost	W-lost	W-lost	W-lost	W-maintained	W-maintained	1	1	0	0	0	1	0
ENSTGUT00000002513	chrZ	W-lost	W-lost	W-lost	W-lost	W-lost	W-lost	W-lost	W-lost	0	0	0	0	0	0	0
ENSTGUT00000002525	chr4A_b	W-maintained	W-maintained	W-maintained	W-maintained	W-maintained	W-maintained	W-maintained	W-maintained	1	1	1	1	1	1	1
ENSTGUT00000002529	chrZ	W-lost	W-lost	W-lost	W-lost	W-lost	W-lost	W-lost	W-lost	0	0	0	0	0	0	0
ENSTGUT00000002543	chr4A_b	W-maintained	W-lost	W-lost	W-maintained	W-maintained	W-lost	W-maintained	W-maintained	1	1	1	0	1	1	1
ENSTGUT00000002551	chr4A_b	W-maintained	W-maintained	W-maintained	W-maintained	W-maintained	W-maintained	W-maintained	W-maintained	1	1	1	1	1	1	1
ENSTGUT00000002552	chrZ	W-lost	W-lost	W-lost	W-lost	W-lost	W-lost	W-lost	W-lost	0	0	0	0	0	0	0
ENSTGUT00000002566	chr4A_b	W-maintained	W-maintained	W-maintained	W-maintained	W-maintained	W-maintained	W-maintained	W-maintained	1	1	1	1	1	1	1
ENSTGUT00000002572	chrZ	W-lost	W-lost	W-lost	W-lost	W-lost	W-lost	W-lost	W-lost	0	0	0	0	0	0	0
ENSTGUT00000002573	chr4A_b	W-maintained	W-maintained	W-maintained	W-maintained	W-maintained	W-maintained	W-maintained	W-maintained	1	1	1	1	1	1	1
ENSTGUT00000002592	chr4A_b	W-maintained	W-maintained	W-maintained	W-maintained	W-maintained	W-maintained	W-maintained	W-maintained	1	1	1	1	1	1	1
ENSTGUT00000002600	chr3_c	W-maintained	W-maintained	W-maintained	W-maintained	W-maintained	W-maintained	W-maintained	W-maintained	1	1	1	1	1	1	1
ENSTGUT00000002603	chr4A_b	W-maintained	W-maintained	W-maintained	W-maintained	W-maintained	W-maintained	W-maintained	W-lost	1	1	1	1	1	1	1
ENSTGUT00000002614	chr3_c	W-maintained	W-maintained	W-maintained	W-maintained	W-maintained	W-maintained	W-maintained	W-maintained	1	1	1	1	1	1	1
ENSTGUT00000002616	chr3_c	W-maintained	W-maintained	W-maintained	W-maintained	W-maintained	W-maintained	W-maintained	W-maintained	1	1	1	1	1	1	1
ENSTGUT00000002617	chr3_c	W-maintained	W-maintained	W-maintained	W-maintained	W-maintained	W-maintained	W-maintained	W-maintained	1	1	1	1	1	1	1
ENSTGUT00000002621	chrZ	W-lost	W-lost	W-lost	W-lost	W-lost	W-lost	W-lost	W-lost	0	0	0	0	0	0	0
ENSTGUT00000002623	chr4A_b	W-maintained	W-maintained	W-maintained	W-maintained	W-maintained	W-maintained	W-maintained	W-maintained	1	1	1	1	1	1	1
ENSTGUT00000002628	chrZ	W-lost	W-lost	W-lost	W-lost	W-lost	W-lost	W-lost	W-lost	0	0	0	0	0	0	0
ENSTGUT00000002630	chr3_c	W-maintained	W-maintained	W-maintained	W-maintained	W-maintained	W-maintained	W-maintained	W-maintained	1	1	1	1	1	1	1
ENSTGUT00000002637	chr3_c	W-maintained	W-maintained	W-maintained	W-maintained	W-maintained	W-maintained	W-maintained	W-maintained	1	1	1	1	1	1	1
ENSTGUT00000002642	chrZ	W-lost	W-lost	W-lost	W-lost	W-lost	W-lost	W-lost	W-lost	0	0	0	0	0	0	0
ENSTGUT00000002644	chr4A_b	W-lost	W-lost	W-lost	W-maintained	W-maintained	W-lost	W-maintained	W-maintained	1	1	0	0	0	1	1
ENSTGUT00000002649	chr4A_b	W-maintained	W-maintained	W-maintained	W-maintained	W-maintained	W-maintained	W-maintained	W-maintained	1	1	1	1	1	1	1
ENSTGUT00000002650	chr3_c	W-maintained	W-maintained	W-maintained	W-maintained	W-maintained	W-maintained	W-maintained	W-maintained	1	1	1	1	1	1	1
ENSTGUT00000002654	chr3_c	W-maintained	W-maintained	W-maintained	W-maintained	W-maintained	W-maintained	W-maintained	W-maintained	1	1	1	1	1	1	1
ENSTGUT00000002655	chr4A_b	W-maintained	W-maintained	W-maintained	W-maintained	W-maintained	W-maintained	W-maintained	W-maintained	1	1	1	1	1	1	1
ENSTGUT00000002659	chrZ	W-lost	W-lost	W-lost	W-lost	W-lost	W-lost	W-lost	W-lost	0	0	0	0	0	0	0
ENSTGUT00000002664	chrZ	W-lost	W-lost	W-lost	W-lost	W-lost	W-lost	W-lost	W-lost	0	0	0	0	0	0	0
ENSTGUT00000002668	chr4A_b	W-maintained	W-maintained	W-maintained	W-maintained	W-maintained	W-maintained	W-maintained	W-maintained	1	1	1	1	1	1	1
ENSTGUT00000002670	chr3_c	W-maintained	W-maintained	W-maintained	W-maintained	W-maintained	W-maintained	W-maintained	W-maintained	1	1	1	1	1	1	1
ENSTGUT00000002676	chrZ	W-lost	W-lost	W-lost	W-lost	W-lost	W-lost	W-lost	W-lost	0	0	0	0	0	0	0
ENSTGUT00000002678	chr3_c	W-maintained	W-maintained	W-maintained	W-maintained	W-maintained	W-maintained	W-maintained	W-maintained	1	1	1	1	1	1	1
ENSTGUT00000002684	chr4A_b	W-maintained	W-maintained	W-maintained	W-maintained	W-maintained	W-maintained	W-maintained	W-maintained	1	1	1	1	1	1	1
ENSTGUT00000002687	chr4A_a	W-maintained	W-maintained	W-maintained	W-maintained	W-maintained	W-maintained	W-maintained	W-maintained	1	1	1	1	1	1	1
ENSTGUT00000002689	chrZ	W-lost	W-lost	W-lost	W-lost	W-lost	W-lost	W-lost	W-lost	0	0	0	0	0	0	0
ENSTGUT00000002694	chrZ	W-lost	W-lost	W-lost	W-lost	W-lost	W-lost	W-lost	W-lost	0	0	0	0	0	0	0
ENSTGUT00000002697	chr4A_a	W-maintained	W-maintained	W-maintained	W-lost	W-maintained	W-maintained	W-maintained	W-maintained	1	1	1	1	1	1	1
ENSTGUT00000002699	chrZ	W-lost	W-lost	W-lost	W-lost	W-lost	W-lost	W-lost	W-lost	0	0	0	0	0	0	0
ENSTGUT00000002704	chrZ	W-maintained	W-maintained	W-maintained	W-maintained	W-maintained	W-maintained	W-maintained	W-maintained	1	1	1	1	1	1	1
ENSTGUT00000002706	chrZ	W-lost	W-lost	W-lost	W-lost	W-lost	W-lost	W-lost	W-lost	0	0	0	0	0	0	0
ENSTGUT00000002711	chr3_c	W-maintained	W-maintained	W-maintained	W-maintained	W-maintained	W-maintained	W-maintained	W-maintained	1	1	1	1	1	1	1
ENSTGUT00000002723	chrZ	W-lost	W-lost	W-lost	W-lost	W-lost	W-lost	W-lost	W-lost	0	0	0	0	0	0	0
ENSTGUT00000002724	chr3_c	W-maintained	W-maintained	W-maintained	W-maintained	W-maintained	W-maintained	W-lost	W-maintained	1	1	1	1	1	1	1
ENSTGUT00000002725	chr4A_a	W-maintained	W-maintained	W-maintained	W-maintained	W-maintained	W-maintained	W-maintained	W-maintained	1	1	1	1	1	1	1
ENSTGUT00000002729	chr3_c	W-maintained	W-maintained	W-maintained	W-maintained	W-maintained	W-maintained	W-maintained	W-maintained	1	1	1	1	1	1	1
ENSTGUT00000002731	chr3_c	W-maintained	W-maintained	W-maintained	W-maintained	W-maintained	W-maintained	W-maintained	W-maintained	1	1	1	1	1	1	1
ENSTGUT00000002745	chr3_c	W-lost	W-lost	W-lost	W-lost	W-maintained	W-lost	W-lost	W-maintained	1	0	0	0	0	1	1
ENSTGUT00000002747	chr4A_a	W-maintained	W-maintained	W-maintained	W-maintained	W-maintained	W-maintained	W-maintained	W-maintained	1	1	1	1	1	1	1
ENSTGUT00000002753	chr3_a	W-lost	W-lost	W-lost	W-maintained	W-maintained	W-lost	W-maintained	W-maintained	1	1	0	0	0	1	1
ENSTGUT00000002754	chr3_a	W-lost	W-lost	W-lost	W-maintained	W-maintained	W-lost	W-maintained	W-maintained	1	1	0	0	0	1	1
ENSTGUT00000002761	chr3_a	W-maintained	W-maintained	W-maintained	W-maintained	W-maintained	W-maintained	W-maintained	W-maintained	1	1	1	1	1	1	1
ENSTGUT00000002766	chr4A_a	W-maintained	W-maintained	W-lost	W-lost	W-lost	W-lost	W-lost	W-lost	1	1	1	0	1	0	0
ENSTGUT00000002767	chrZ	W-lost	W-lost	W-lost	W-lost	W-lost	W-lost	W-lost	W-lost	0	0	0	0	0	0	0
ENSTGUT00000002768	chr3_a	W-maintained	W-maintained	W-maintained	W-maintained	W-maintained	W-maintained	W-maintained	W-maintained	1	1	1	1	1	1	1
ENSTGUT00000002769	chr4A_a	W-maintained	W-maintained	W-maintained	W-maintained	W-maintained	W-maintained	W-maintained	W-maintained	1	1	1	1	1	1	1
ENSTGUT00000002774	chr3_a	W-maintained	W-lost	W-maintained	W-maintained	W-maintained	W-maintained	W-maintained	W-maintained	1	1	1	1	1	1	1
ENSTGUT00000002780	chr4A_a	W-maintained	W-maintained	W-maintained	W-maintained	W-lost	W-maintained	W-maintained	W-maintained	1	1	1	1	1	1	1
ENSTGUT00000002783	chrZ	W-lost	W-lost	W-lost	W-lost	W-lost	W-lost	W-lost	W-lost	0	0	0	0	0	0	0
ENSTGUT00000002785	chr4A_a	W-lost	W-lost	W-maintained	W-lost	W-lost	W-maintained	W-maintained	W-maintained	1	1	1	1	0	1	0
ENSTGUT00000002789	chrZ	W-lost	W-lost	W-lost	W-lost	W-lost	W-lost	W-lost	W-lost	0	0	0	0	0	0	0
ENSTGUT00000002790	chr3_a	W-maintained	W-maintained	W-maintained	W-maintained	W-maintained	W-maintained	W-maintained	W-maintained	1	1	1	1	1	1	1
ENSTGUT00000002798	chr4A_a	W-maintained	W-maintained	W-maintained	W-maintained	W-maintained	W-maintained	W-maintained	W-maintained	1	1	1	1	1	1	1
ENSTGUT00000002800	chr4A_a	W-lost	W-lost	W-lost	W-maintained	W-lost	W-lost	W-maintained	W-maintained	1	1	0	0	0	1	1
ENSTGUT00000002803	chr4A_a	W-maintained	W-maintained	W-maintained	W-maintained	W-maintained	W-maintained	W-maintained	W-maintained	1	1	1	1	1	1	1
ENSTGUT00000002805	chr4A_a	W-maintained	W-maintained	W-maintained	W-lost	W-maintained	W-maintained	W-maintained	W-maintained	1	1	1	1	1	1	1
ENSTGUT00000002807	chr3_a	W-lost	W-lost	W-lost	W-maintained	W-maintained	W-lost	W-maintained	W-maintained	1	1	0	0	0	1	1
ENSTGUT00000002811	chr3_a	W-maintained	W-maintained	W-maintained	W-maintained	W-maintained	W-maintained	W-maintained	W-maintained	1	1	1	1	1	1	1
ENSTGUT00000002813	chrZ	W-lost	W-lost	W-lost	W-lost	W-lost	W-lost	W-lost	W-lost	0	0	0	0	0	0	0
ENSTGUT00000002816	chr3_a	W-maintained	W-maintained	W-maintained	W-maintained	W-maintained	W-lost	W-maintained	W-maintained	1	1	1	1	1	1	1
ENSTGUT00000002817	chrZ	W-lost	W-lost	W-lost	W-lost	W-lost	W-lost	W-lost	W-lost	0	0	0	0	0	0	0
ENSTGUT00000002833	chr4A_a	W-maintained	W-maintained	W-maintained	W-maintained	W-lost	W-maintained	W-maintained	W-maintained	1	1	1	1	1	1	1
ENSTGUT00000002835	chrZ	W-maintained	W-maintained	W-maintained	W-maintained	W-maintained	W-maintained	W-maintained	W-maintained	1	1	1	1	1	1	1
ENSTGUT00000002844	chr4A_a	W-maintained	W-maintained	W-maintained	W-maintained	W-maintained	W-maintained	W-maintained	W-maintained	1	1	1	1	1	1	1
ENSTGUT00000002849	chr3_a	W-maintained	W-maintained	W-maintained	W-maintained	W-maintained	W-maintained	W-maintained	W-maintained	1	1	1	1	1	1	1
ENSTGUT00000002854	chrZ	W-lost	W-lost	W-maintained	W-lost	W-lost	W-lost	W-maintained	W-maintained	1	1	1	1	0	1	0
ENSTGUT00000002863	chrZ	W-lost	W-lost	W-lost	W-lost	W-lost	W-lost	W-lost	W-lost	0	0	0	0	0	0	0
ENSTGUT00000002865	chr4A_a	W-maintained	W-lost	W-maintained	W-lost	W-lost	W-maintained	W-maintained	W-maintained	1	1	1	1	1	1	0
ENSTGUT00000002869	chr3_a	W-maintained	W-maintained	W-maintained	W-maintained	W-maintained	W-maintained	W-maintained	W-lost	1	1	1	1	1	1	1
ENSTGUT00000002877	chrZ	W-lost	W-lost	W-lost	W-lost	W-lost	W-lost	W-lost	W-lost	0	0	0	0	0	0	0
ENSTGUT00000002884	chrZ	W-lost	W-lost	W-lost	W-lost	W-lost	W-lost	W-lost	W-lost	0	0	0	0	0	0	0
ENSTGUT00000002888	chr4A_a	W-lost	W-lost	W-maintained	W-maintained	W-maintained	W-maintained	W-maintained	W-maintained	1	1	1	1	0	1	1
ENSTGUT00000002889	chrZ	W-lost	W-lost	W-lost	W-lost	W-lost	W-lost	W-lost	W-lost	0	0	0	0	0	0	0
ENSTGUT00000002892	chrZ	W-lost	W-lost	W-lost	W-lost	W-lost	W-lost	W-lost	W-lost	0	0	0	0	0	0	0
ENSTGUT00000002894	chr3_a	W-maintained	W-maintained	W-lost	W-maintained	W-maintained	W-maintained	W-maintained	W-maintained	1	1	1	1	1	1	1
ENSTGUT00000002896	chrZ	W-lost	W-lost	W-lost	W-lost	W-lost	W-lost	W-lost	W-lost	0	0	0	0	0	0	0
ENSTGUT00000002897	chr4A_a	W-maintained	W-maintained	W-lost	W-maintained	W-lost	W-maintained	W-maintained	W-maintained	1	1	1	1	1	1	1
ENSTGUT00000002899	chr4A_a	W-maintained	W-maintained	W-maintained	W-lost	W-lost	W-maintained	W-maintained	W-lost	1	1	1	1	1	0	0
ENSTGUT00000002902	chr3_a	W-maintained	W-maintained	W-lost	W-maintained	W-maintained	W-lost	W-maintained	W-maintained	1	1	1	0	1	1	1
ENSTGUT00000002905	chrZ	W-lost	W-lost	W-lost	W-lost	W-lost	W-lost	W-lost	W-lost	0	0	0	0	0	0	0
ENSTGUT00000002910	chr4A_a	W-lost	W-lost	W-lost	W-lost	W-lost	W-lost	W-lost	W-lost	0	0	0	0	0	0	0
ENSTGUT00000002917	chr3_a	W-maintained	W-maintained	W-maintained	W-maintained	W-maintained	W-maintained	W-maintained	W-maintained	1	1	1	1	1	1	1
ENSTGUT00000002920	chr3_a	W-maintained	W-maintained	W-lost	W-maintained	W-maintained	W-maintained	W-maintained	W-maintained	1	1	1	1	1	1	1
ENSTGUT00000002921	chr4A_a	W-maintained	W-maintained	W-maintained	W-maintained	W-maintained	W-maintained	W-maintained	W-maintained	1	1	1	1	1	1	1
ENSTGUT00000002929	chr3_a	W-lost	W-lost	W-lost	W-maintained	W-maintained	W-lost	W-maintained	W-maintained	1	1	0	0	0	1	1
ENSTGUT00000002932	chr4A_a	W-lost	W-maintained	W-maintained	W-lost	W-maintained	W-maintained	W-maintained	W-lost	1	1	1	1	1	1	1
ENSTGUT00000002935	chr3_a	W-maintained	W-maintained	W-maintained	W-maintained	W-maintained	W-maintained	W-maintained	W-maintained	1	1	1	1	1	1	1
ENSTGUT00000002943	chrZ	W-lost	W-lost	W-lost	W-lost	W-lost	W-lost	W-lost	W-lost	0	0	0	0	0	0	0
ENSTGUT00000002949	chr4A_a	W-maintained	W-maintained	W-maintained	W-maintained	W-maintained	W-maintained	W-maintained	W-maintained	1	1	1	1	1	1	1
ENSTGUT00000002950	chr3_a	W-maintained	W-maintained	W-maintained	W-maintained	W-maintained	W-maintained	W-maintained	W-maintained	1	1	1	1	1	1	1
ENSTGUT00000002953	chr3_a	W-maintained	W-maintained	W-maintained	W-maintained	W-maintained	W-maintained	W-maintained	W-maintained	1	1	1	1	1	1	1
ENSTGUT00000002956	chr4A_a	W-lost	W-lost	W-lost	W-maintained	W-maintained	W-lost	W-lost	W-maintained	1	0	0	0	0	1	1
ENSTGUT00000002957	chrZ	W-lost	W-lost	W-lost	W-lost	W-lost	W-lost	W-lost	W-lost	0	0	0	0	0	0	0
ENSTGUT00000002962	chr3_b	W-lost	W-lost	W-maintained	W-maintained	W-maintained	W-lost	W-maintained	W-maintained	1	1	1	1	0	1	1
ENSTGUT00000002964	chr4A_a	W-maintained	W-maintained	W-maintained	W-maintained	W-maintained	W-maintained	W-maintained	W-maintained	1	1	1	1	1	1	1
ENSTGUT00000002966	chrZ	W-lost	W-lost	W-lost	W-lost	W-lost	W-lost	W-lost	W-lost	0	0	0	0	0	0	0
ENSTGUT00000002969	chr4A_a	W-maintained	W-maintained	W-maintained	W-maintained	W-maintained	W-maintained	W-maintained	W-maintained	1	1	1	1	1	1	1
ENSTGUT00000002973	chr3_b	W-maintained	W-maintained	W-maintained	W-maintained	W-maintained	W-maintained	W-maintained	W-maintained	1	1	1	1	1	1	1
ENSTGUT00000002974	chr4A_a	W-maintained	W-maintained	W-maintained	W-maintained	W-maintained	W-maintained	W-maintained	W-maintained	1	1	1	1	1	1	1
ENSTGUT00000002975	chrZ	W-lost	W-lost	W-lost	W-lost	W-lost	W-lost	W-lost	W-lost	0	0	0	0	0	0	0
ENSTGUT00000002976	chr4A_a	W-maintained	W-lost	W-maintained	W-lost	W-lost	W-lost	W-maintained	W-maintained	1	1	1	1	1	1	0
ENSTGUT00000002981	chrZ	W-lost	W-lost	W-lost	W-lost	W-lost	W-lost	W-lost	W-lost	0	0	0	0	0	0	0
ENSTGUT00000002982	chr3_b	W-maintained	W-maintained	W-maintained	W-maintained	W-maintained	W-maintained	W-maintained	W-maintained	1	1	1	1	1	1	1
ENSTGUT00000003001	chrZ	W-lost	W-lost	W-lost	W-lost	W-lost	W-lost	W-lost	W-lost	0	0	0	0	0	0	0
ENSTGUT00000003002	chr4	W-maintained	W-maintained	W-maintained	W-lost	W-lost	W-maintained	W-maintained	W-maintained	1	1	1	1	1	1	0
ENSTGUT00000003006	chr3_b	W-lost	W-lost	W-lost	W-maintained	W-maintained	W-lost	W-maintained	W-maintained	1	1	0	0	0	1	1
ENSTGUT00000003007	chr4	W-maintained	W-maintained	W-maintained	W-maintained	W-maintained	W-maintained	W-maintained	W-maintained	1	1	1	1	1	1	1
ENSTGUT00000003008	chr4A_a	W-maintained	W-lost	W-maintained	W-maintained	W-maintained	W-maintained	W-maintained	W-maintained	1	1	1	1	1	1	1
ENSTGUT00000003010	chr3_b	W-maintained	W-maintained	W-maintained	W-maintained	W-maintained	W-maintained	W-maintained	W-maintained	1	1	1	1	1	1	1
ENSTGUT00000003018	chr4	W-maintained	W-maintained	W-maintained	W-maintained	W-maintained	W-maintained	W-maintained	W-maintained	1	1	1	1	1	1	1
ENSTGUT00000003022	chr3_b	W-maintained	W-maintained	W-maintained	W-maintained	W-maintained	W-maintained	W-maintained	W-maintained	1	1	1	1	1	1	1
ENSTGUT00000003028	chr3_b	W-lost	W-lost	W-maintained	W-lost	W-maintained	W-lost	W-maintained	W-maintained	1	1	1	1	0	1	1
ENSTGUT00000003032	chr4A_a	W-maintained	W-maintained	W-maintained	W-maintained	W-maintained	W-maintained	W-maintained	W-maintained	1	1	1	1	1	1	1
ENSTGUT00000003038	chr4A_a	W-maintained	W-maintained	W-maintained	W-maintained	W-maintained	W-maintained	W-maintained	W-maintained	1	1	1	1	1	1	1
ENSTGUT00000003041	chr4	W-maintained	W-maintained	W-maintained	W-lost	W-lost	W-maintained	W-maintained	W-maintained	1	1	1	1	1	1	0
ENSTGUT00000003045	chr4A_a	W-maintained	W-maintained	W-lost	W-maintained	W-maintained	W-maintained	W-maintained	W-maintained	1	1	1	1	1	1	1
ENSTGUT00000003048	chrZ	W-lost	W-lost	W-lost	W-lost	W-lost	W-lost	W-lost	W-lost	0	0	0	0	0	0	0
ENSTGUT00000003063	chr3_b	W-maintained	W-maintained	W-maintained	W-maintained	W-maintained	W-maintained	W-maintained	W-maintained	1	1	1	1	1	1	1
ENSTGUT00000003066	chr4	W-maintained	W-maintained	W-maintained	W-maintained	W-maintained	W-maintained	W-maintained	W-maintained	1	1	1	1	1	1	1
ENSTGUT00000003074	chr4A_a	W-maintained	W-maintained	W-maintained	W-maintained	W-maintained	W-maintained	W-maintained	W-maintained	1	1	1	1	1	1	1
ENSTGUT00000003075	chr4	W-maintained	W-maintained	W-maintained	W-maintained	W-maintained	W-maintained	W-maintained	W-lost	1	1	1	1	1	1	1
ENSTGUT00000003077	chr4	W-maintained	W-maintained	W-maintained	W-maintained	W-maintained	W-maintained	W-maintained	W-maintained	1	1	1	1	1	1	1
ENSTGUT00000003087	chr4A_a	W-maintained	W-maintained	W-maintained	W-maintained	W-maintained	W-maintained	W-maintained	W-maintained	1	1	1	1	1	1	1
ENSTGUT00000003088	chr3_b	W-maintained	W-maintained	W-lost	W-maintained	W-maintained	W-lost	W-maintained	W-maintained	1	1	1	0	1	1	1
ENSTGUT00000003091	chr3_b	W-maintained	W-maintained	W-maintained	W-maintained	W-maintained	W-maintained	W-maintained	W-maintained	1	1	1	1	1	1	1
ENSTGUT00000003096	chr4A_a	W-lost	W-lost	W-maintained	W-lost	W-maintained	W-lost	W-maintained	W-maintained	1	1	1	1	0	1	1
ENSTGUT00000003097	chrZ	W-lost	W-lost	W-lost	W-lost	W-lost	W-lost	W-lost	W-lost	0	0	0	0	0	0	0
ENSTGUT00000003115	chr3_b	W-maintained	W-maintained	W-maintained	W-maintained	W-maintained	W-maintained	W-maintained	W-maintained	1	1	1	1	1	1	1
ENSTGUT00000003119	chr4A_a	W-maintained	W-maintained	W-maintained	W-maintained	W-maintained	W-maintained	W-maintained	W-maintained	1	1	1	1	1	1	1
ENSTGUT00000003126	chr3_b	W-maintained	W-maintained	W-maintained	W-maintained	W-maintained	W-maintained	W-maintained	W-maintained	1	1	1	1	1	1	1
ENSTGUT00000003133	chr3_b	W-maintained	W-maintained	W-maintained	W-maintained	W-maintained	W-maintained	W-maintained	W-maintained	1	1	1	1	1	1	1
ENSTGUT00000003136	chr4A_a	W-maintained	W-maintained	W-maintained	W-maintained	W-maintained	W-maintained	W-maintained	W-maintained	1	1	1	1	1	1	1
ENSTGUT00000003143	chrZ	W-lost	W-lost	W-lost	W-lost	W-lost	W-lost	W-lost	W-lost	0	0	0	0	0	0	0
ENSTGUT00000003146	chr3_b	W-maintained	W-lost	W-maintained	W-maintained	W-maintained	W-maintained	W-maintained	W-maintained	1	1	1	1	1	1	1
ENSTGUT00000003152	chrZ	W-lost	W-lost	W-lost	W-lost	W-lost	W-lost	W-lost	W-lost	0	0	0	0	0	0	0
ENSTGUT00000003165	chr3_b	W-maintained	W-maintained	W-lost	W-maintained	W-maintained	W-maintained	W-maintained	W-maintained	1	1	1	1	1	1	1
ENSTGUT00000003168	chr4A_a	W-maintained	W-maintained	W-maintained	W-maintained	W-maintained	W-maintained	W-maintained	W-maintained	1	1	1	1	1	1	1
ENSTGUT00000003170	chr3_b	W-maintained	W-maintained	W-maintained	W-maintained	W-maintained	W-maintained	W-maintained	W-maintained	1	1	1	1	1	1	1
ENSTGUT00000003172	chr4	W-maintained	W-maintained	W-maintained	W-lost	W-lost	W-maintained	W-maintained	W-maintained	1	1	1	1	1	1	0
ENSTGUT00000003178	chr3_b	W-maintained	W-maintained	W-maintained	W-maintained	W-maintained	W-maintained	W-maintained	W-maintained	1	1	1	1	1	1	1
ENSTGUT00000003179	chr4A_a	W-maintained	W-maintained	W-maintained	W-maintained	W-maintained	W-maintained	W-maintained	W-maintained	1	1	1	1	1	1	1
ENSTGUT00000003183	chr3_b	W-lost	W-maintained	W-maintained	W-maintained	W-maintained	W-maintained	W-maintained	W-maintained	1	1	1	1	1	1	1
ENSTGUT00000003184	chr4	W-maintained	W-maintained	W-maintained	W-lost	W-maintained	W-maintained	W-maintained	W-maintained	1	1	1	1	1	1	1
ENSTGUT00000003186	chrZ	W-lost	W-lost	W-lost	W-lost	W-lost	W-lost	W-lost	W-lost	0	0	0	0	0	0	0
ENSTGUT00000003191	chrZ	W-lost	W-lost	W-lost	W-lost	W-lost	W-lost	W-lost	W-lost	0	0	0	0	0	0	0
ENSTGUT00000003195	chrZ	W-lost	W-lost	W-lost	W-lost	W-lost	W-lost	W-lost	W-lost	0	0	0	0	0	0	0
ENSTGUT00000003204	chr4	W-maintained	W-maintained	W-maintained	W-maintained	W-maintained	W-maintained	W-maintained	W-maintained	1	1	1	1	1	1	1
ENSTGUT00000003208	chr4	W-maintained	W-maintained	W-maintained	W-lost	W-lost	W-maintained	W-maintained	W-maintained	1	1	1	1	1	1	0
ENSTGUT00000003212	chr4A_a	W-maintained	W-maintained	W-maintained	W-maintained	W-maintained	W-maintained	W-maintained	W-maintained	1	1	1	1	1	1	1
ENSTGUT00000003213	chr4	W-maintained	W-maintained	W-maintained	W-maintained	W-maintained	W-maintained	W-maintained	W-maintained	1	1	1	1	1	1	1
ENSTGUT00000003218	chr4A_a	W-maintained	W-maintained	W-maintained	W-maintained	W-maintained	W-maintained	W-lost	W-maintained	1	1	1	1	1	1	1
ENSTGUT00000003225	chrZ	W-lost	W-lost	W-lost	W-lost	W-lost	W-lost	W-lost	W-lost	0	0	0	0	0	0	0
ENSTGUT00000003228	chr3_b	W-maintained	W-maintained	W-maintained	W-maintained	W-maintained	W-maintained	W-maintained	W-maintained	1	1	1	1	1	1	1
ENSTGUT00000003240	chr3_b	W-maintained	W-maintained	W-maintained	W-maintained	W-maintained	W-maintained	W-maintained	W-maintained	1	1	1	1	1	1	1
ENSTGUT00000003246	chr4	W-maintained	W-maintained	W-maintained	W-maintained	W-maintained	W-maintained	W-maintained	W-maintained	1	1	1	1	1	1	1
ENSTGUT00000003257	chrZ	W-lost	W-lost	W-lost	W-lost	W-lost	W-lost	W-lost	W-lost	0	0	0	0	0	0	0
ENSTGUT00000003261	chr4A_a	W-maintained	W-maintained	W-maintained	W-maintained	W-lost	W-maintained	W-maintained	W-maintained	1	1	1	1	1	1	1
ENSTGUT00000003262	chr3_b	W-maintained	W-maintained	W-maintained	W-maintained	W-maintained	W-lost	W-maintained	W-maintained	1	1	1	1	1	1	1
ENSTGUT00000003264	chr4	W-maintained	W-maintained	W-maintained	W-lost	W-maintained	W-maintained	W-maintained	W-maintained	1	1	1	1	1	1	1
ENSTGUT00000003266	chr3_b	W-maintained	W-maintained	W-maintained	W-maintained	W-maintained	W-maintained	W-maintained	W-maintained	1	1	1	1	1	1	1
ENSTGUT00000003267	chr4	W-maintained	W-maintained	W-maintained	W-lost	W-lost	W-maintained	W-maintained	W-maintained	1	1	1	1	1	1	0
ENSTGUT00000003279	chr4	W-maintained	W-maintained	W-maintained	W-lost	W-lost	W-maintained	W-maintained	W-maintained	1	1	1	1	1	1	0
ENSTGUT00000003280	chrZ	W-lost	W-lost	W-lost	W-lost	W-lost	W-lost	W-lost	W-lost	0	0	0	0	0	0	0
ENSTGUT00000003283	chrZ	W-lost	W-lost	W-lost	W-lost	W-lost	W-lost	W-lost	W-lost	0	0	0	0	0	0	0
ENSTGUT00000003284	chr4A_a	W-maintained	W-maintained	W-maintained	W-maintained	W-maintained	W-maintained	W-maintained	W-maintained	1	1	1	1	1	1	1
ENSTGUT00000003285	chr4	W-maintained	W-maintained	W-maintained	W-lost	W-maintained	W-maintained	W-maintained	W-maintained	1	1	1	1	1	1	1
ENSTGUT00000003290	chr3_b	W-maintained	W-maintained	W-maintained	W-maintained	W-maintained	W-maintained	W-maintained	W-maintained	1	1	1	1	1	1	1
ENSTGUT00000003309	chr3_b	W-maintained	W-maintained	W-lost	W-maintained	W-maintained	W-lost	W-maintained	W-maintained	1	1	1	0	1	1	1
ENSTGUT00000003326	chr3_b	W-maintained	W-maintained	W-maintained	W-maintained	W-maintained	W-maintained	W-maintained	W-maintained	1	1	1	1	1	1	1
ENSTGUT00000003340	chrZ	W-lost	W-lost	W-lost	W-lost	W-lost	W-lost	W-lost	W-lost	0	0	0	0	0	0	0
ENSTGUT00000003342	chr3_b	W-lost	W-lost	W-maintained	W-maintained	W-maintained	W-maintained	W-maintained	W-maintained	1	1	1	1	0	1	1
ENSTGUT00000003346	chr3_b	W-lost	W-lost	W-lost	W-maintained	W-maintained	W-maintained	W-maintained	W-maintained	1	1	1	1	0	1	1
ENSTGUT00000003350	chr3_b	W-maintained	W-maintained	W-maintained	W-maintained	W-maintained	W-maintained	W-maintained	W-maintained	1	1	1	1	1	1	1
ENSTGUT00000003353	chrZ	W-lost	W-lost	W-lost	W-lost	W-lost	W-lost	W-lost	W-lost	0	0	0	0	0	0	0
ENSTGUT00000003354	chr4A_a	W-lost	W-lost	W-lost	W-lost	W-maintained	W-lost	W-lost	W-lost	1	0	0	0	0	1	1
ENSTGUT00000003358	chr3_b	W-maintained	W-maintained	W-maintained	W-maintained	W-maintained	W-maintained	W-maintained	W-maintained	1	1	1	1	1	1	1
ENSTGUT00000003359	chr4A_a	W-lost	W-lost	W-lost	W-lost	W-lost	W-maintained	W-maintained	W-lost	1	1	1	1	0	0	0
ENSTGUT00000003366	chr4	W-maintained	W-maintained	W-maintained	W-lost	W-lost	W-maintained	W-maintained	W-maintained	1	1	1	1	1	1	0
ENSTGUT00000003374	chr3_c	W-maintained	W-maintained	W-maintained	W-maintained	W-maintained	W-maintained	W-maintained	W-maintained	1	1	1	1	1	1	1
ENSTGUT00000003386	chr4A_a	W-lost	W-lost	W-lost	W-lost	W-lost	W-lost	W-maintained	W-lost	1	1	0	0	0	0	0
ENSTGUT00000003387	chr3_c	W-maintained	W-maintained	W-maintained	W-maintained	W-maintained	W-maintained	W-maintained	W-maintained	1	1	1	1	1	1	1
ENSTGUT00000003391	chrZ	W-lost	W-lost	W-lost	W-lost	W-lost	W-lost	W-lost	W-lost	0	0	0	0	0	0	0
ENSTGUT00000003403	chr4	W-maintained	W-maintained	W-maintained	W-maintained	W-maintained	W-maintained	W-maintained	W-maintained	1	1	1	1	1	1	1
ENSTGUT00000003405	chr4A_a	W-lost	W-lost	W-lost	W-lost	W-lost	W-lost	W-maintained	W-lost	1	1	0	0	0	0	0
ENSTGUT00000003413	chr4A_a	W-maintained	W-maintained	W-maintained	W-maintained	W-maintained	W-maintained	W-maintained	W-maintained	1	1	1	1	1	1	1
ENSTGUT00000003420	chr4A_a	W-maintained	W-maintained	W-maintained	W-lost	W-lost	W-maintained	W-maintained	W-maintained	1	1	1	1	1	1	0
ENSTGUT00000003424	chr4	W-maintained	W-maintained	W-maintained	W-maintained	W-maintained	W-maintained	W-maintained	W-maintained	1	1	1	1	1	1	1
ENSTGUT00000003441	chr4A_a	W-maintained	W-maintained	W-lost	W-maintained	W-lost	W-maintained	W-maintained	W-lost	1	1	1	1	1	1	1
ENSTGUT00000003446	chr4	W-maintained	W-maintained	W-maintained	W-maintained	W-maintained	W-maintained	W-maintained	W-maintained	1	1	1	1	1	1	1
ENSTGUT00000003457	chr4A_a	W-lost	W-lost	W-lost	W-lost	W-maintained	W-lost	W-maintained	W-maintained	1	1	0	0	0	1	1
ENSTGUT00000003471	chr4	W-maintained	W-maintained	W-maintained	W-maintained	W-maintained	W-maintained	W-maintained	W-maintained	1	1	1	1	1	1	1
ENSTGUT00000003475	chr4A_a	W-maintained	W-maintained	W-maintained	W-maintained	W-maintained	W-maintained	W-maintained	W-maintained	1	1	1	1	1	1	1
ENSTGUT00000003485	chr4A_a	W-maintained	W-maintained	W-maintained	W-maintained	W-maintained	W-maintained	W-maintained	W-maintained	1	1	1	1	1	1	1
ENSTGUT00000003488	chr3_c	W-maintained	W-maintained	W-maintained	W-maintained	W-maintained	W-maintained	W-maintained	W-maintained	1	1	1	1	1	1	1
ENSTGUT00000003492	chr4A_a	W-maintained	W-maintained	W-maintained	W-maintained	W-maintained	W-maintained	W-maintained	W-maintained	1	1	1	1	1	1	1
ENSTGUT00000003496	chr3_c	W-maintained	W-maintained	W-maintained	W-maintained	W-maintained	W-maintained	W-maintained	W-maintained	1	1	1	1	1	1	1
ENSTGUT00000003504	chrZ	W-lost	W-lost	W-lost	W-lost	W-lost	W-lost	W-lost	W-lost	0	0	0	0	0	0	0
ENSTGUT00000003509	chr3_c	W-maintained	W-maintained	W-maintained	W-maintained	W-maintained	W-maintained	W-maintained	W-maintained	1	1	1	1	1	1	1
ENSTGUT00000003518	chr3_c	W-maintained	W-maintained	W-maintained	W-maintained	W-maintained	W-maintained	W-maintained	W-maintained	1	1	1	1	1	1	1
ENSTGUT00000003532	chr4	W-maintained	W-maintained	W-maintained	W-maintained	W-maintained	W-maintained	W-maintained	W-maintained	1	1	1	1	1	1	1
ENSTGUT00000003535	chrZ	W-lost	W-lost	W-lost	W-lost	W-lost	W-lost	W-lost	W-lost	0	0	0	0	0	0	0
ENSTGUT00000003539	chr4	W-maintained	W-maintained	W-maintained	W-maintained	W-lost	W-maintained	W-maintained	W-maintained	1	1	1	1	1	1	1
ENSTGUT00000003543	chr4A_a	W-maintained	W-maintained	W-maintained	W-maintained	W-maintained	W-maintained	W-maintained	W-maintained	1	1	1	1	1	1	1
ENSTGUT00000003544	chrZ	W-lost	W-lost	W-lost	W-lost	W-lost	W-lost	W-lost	W-lost	0	0	0	0	0	0	0
ENSTGUT00000003547	chr4A_a	W-maintained	W-maintained	W-maintained	W-maintained	W-maintained	W-maintained	W-maintained	W-maintained	1	1	1	1	1	1	1
ENSTGUT00000003564	chr3_c	W-maintained	W-maintained	W-maintained	W-maintained	W-maintained	W-maintained	W-maintained	W-maintained	1	1	1	1	1	1	1
ENSTGUT00000003565	chrZ	W-maintained	W-maintained	W-maintained	W-lost	W-maintained	W-maintained	W-maintained	W-maintained	1	1	1	1	1	1	1
ENSTGUT00000003566	chr4A_a	W-maintained	W-maintained	W-maintained	W-maintained	W-maintained	W-maintained	W-maintained	W-maintained	1	1	1	1	1	1	1
ENSTGUT00000003577	chr3_c	W-maintained	W-maintained	W-maintained	W-maintained	W-maintained	W-maintained	W-maintained	W-maintained	1	1	1	1	1	1	1
ENSTGUT00000003593	chr4A_a	W-lost	W-maintained	W-maintained	W-maintained	W-maintained	W-maintained	W-maintained	W-maintained	1	1	1	1	1	1	1
ENSTGUT00000003601	chr4	W-maintained	W-maintained	W-maintained	W-maintained	W-maintained	W-maintained	W-maintained	W-maintained	1	1	1	1	1	1	1
ENSTGUT00000003616	chr4	W-maintained	W-maintained	W-maintained	W-maintained	W-maintained	W-maintained	W-maintained	W-maintained	1	1	1	1	1	1	1
ENSTGUT00000003617	chr4A_a	W-maintained	W-maintained	W-maintained	W-maintained	W-maintained	W-maintained	W-lost	W-maintained	1	1	1	1	1	1	1
ENSTGUT00000003618	chrZ	W-lost	W-lost	W-lost	W-lost	W-lost	W-lost	W-lost	W-lost	0	0	0	0	0	0	0
ENSTGUT00000003622	chr4	W-maintained	W-maintained	W-maintained	W-maintained	W-maintained	W-maintained	W-maintained	W-maintained	1	1	1	1	1	1	1
ENSTGUT00000003627	chrZ	W-lost	W-lost	W-lost	W-lost	W-lost	W-lost	W-lost	W-lost	0	0	0	0	0	0	0
ENSTGUT00000003630	chr3_c	W-maintained	W-maintained	W-maintained	W-maintained	W-maintained	W-maintained	W-maintained	W-maintained	1	1	1	1	1	1	1
ENSTGUT00000003636	chr4	W-maintained	W-maintained	W-maintained	W-maintained	W-maintained	W-maintained	W-maintained	W-maintained	1	1	1	1	1	1	1
ENSTGUT00000003639	chrZ	W-lost	W-lost	W-lost	W-lost	W-lost	W-lost	W-lost	W-lost	0	0	0	0	0	0	0
ENSTGUT00000003642	chr4A_a	W-maintained	W-maintained	W-maintained	W-maintained	W-maintained	W-maintained	W-maintained	W-maintained	1	1	1	1	1	1	1
ENSTGUT00000003652	chr3_c	W-maintained	W-lost	W-maintained	W-maintained	W-maintained	W-maintained	W-maintained	W-maintained	1	1	1	1	1	1	1
ENSTGUT00000003658	chr4	W-maintained	W-maintained	W-maintained	W-maintained	W-maintained	W-maintained	W-maintained	W-maintained	1	1	1	1	1	1	1
ENSTGUT00000003698	chr4A_a	W-maintained	W-maintained	W-maintained	W-maintained	W-maintained	W-maintained	W-maintained	W-maintained	1	1	1	1	1	1	1
ENSTGUT00000003700	chrZ	W-lost	W-lost	W-lost	W-lost	W-lost	W-lost	W-lost	W-lost	0	0	0	0	0	0	0
ENSTGUT00000003715	chr4	W-maintained	W-maintained	W-maintained	W-maintained	W-maintained	W-maintained	W-maintained	W-maintained	1	1	1	1	1	1	1
ENSTGUT00000003717	chr4	W-maintained	W-maintained	W-maintained	W-maintained	W-maintained	W-maintained	W-maintained	W-maintained	1	1	1	1	1	1	1
ENSTGUT00000003732	chr4	W-maintained	W-maintained	W-maintained	W-lost	W-lost	W-maintained	W-maintained	W-maintained	1	1	1	1	1	1	0
ENSTGUT00000003749	chrZ	W-lost	W-lost	W-lost	W-lost	W-lost	W-lost	W-lost	W-lost	0	0	0	0	0	0	0
ENSTGUT00000003752	chr3_c	W-maintained	W-maintained	W-maintained	W-maintained	W-maintained	W-maintained	W-maintained	W-maintained	1	1	1	1	1	1	1
ENSTGUT00000003769	chr4	W-maintained	W-maintained	W-maintained	W-lost	W-lost	W-maintained	W-maintained	W-maintained	1	1	1	1	1	1	0
ENSTGUT00000003774	chrZ	W-lost	W-lost	W-lost	W-lost	W-lost	W-lost	W-lost	W-lost	0	0	0	0	0	0	0
ENSTGUT00000003803	chr3_c	W-maintained	W-maintained	W-maintained	W-maintained	W-maintained	W-maintained	W-maintained	W-maintained	1	1	1	1	1	1	1
ENSTGUT00000003814	chrZ	W-lost	W-lost	W-lost	W-lost	W-lost	W-lost	W-lost	W-lost	0	0	0	0	0	0	0
ENSTGUT00000003819	chr3_c	W-maintained	W-maintained	W-maintained	W-maintained	W-maintained	W-maintained	W-maintained	W-maintained	1	1	1	1	1	1	1
ENSTGUT00000003830	chr4	W-maintained	W-maintained	W-maintained	W-lost	W-lost	W-maintained	W-maintained	W-maintained	1	1	1	1	1	1	0
ENSTGUT00000003852	chr4	W-maintained	W-maintained	W-maintained	W-maintained	W-maintained	W-maintained	W-maintained	W-maintained	1	1	1	1	1	1	1
ENSTGUT00000003855	chrZ	W-lost	W-lost	W-lost	W-lost	W-lost	W-lost	W-lost	W-lost	0	0	0	0	0	0	0
ENSTGUT00000003856	chr4	W-maintained	W-maintained	W-maintained	W-maintained	W-maintained	W-maintained	W-maintained	W-maintained	1	1	1	1	1	1	1
ENSTGUT00000003861	chr3_c	W-maintained	W-maintained	W-maintained	W-maintained	W-maintained	W-maintained	W-maintained	W-maintained	1	1	1	1	1	1	1
ENSTGUT00000003875	chr4	W-maintained	W-maintained	W-maintained	W-lost	W-maintained	W-maintained	W-maintained	W-maintained	1	1	1	1	1	1	1
ENSTGUT00000003885	chrZ	W-lost	W-lost	W-lost	W-lost	W-lost	W-lost	W-lost	W-lost	0	0	0	0	0	0	0
ENSTGUT00000003904	chr3_c	W-maintained	W-maintained	W-maintained	W-maintained	W-maintained	W-maintained	W-maintained	W-maintained	1	1	1	1	1	1	1
ENSTGUT00000003915	chr4	W-maintained	W-maintained	W-maintained	W-lost	W-lost	W-maintained	W-maintained	W-maintained	1	1	1	1	1	1	0
ENSTGUT00000003924	chr4	W-maintained	W-maintained	W-maintained	W-lost	W-lost	W-maintained	W-maintained	W-maintained	1	1	1	1	1	1	0
ENSTGUT00000003926	chrZ	W-lost	W-lost	W-lost	W-lost	W-lost	W-lost	W-lost	W-lost	0	0	0	0	0	0	0
ENSTGUT00000003938	chr3_c	W-maintained	W-maintained	W-maintained	W-maintained	W-maintained	W-maintained	W-maintained	W-maintained	1	1	1	1	1	1	1
ENSTGUT00000003939	chr4	W-maintained	W-maintained	W-maintained	W-maintained	W-maintained	W-maintained	W-lost	W-maintained	1	1	1	1	1	1	1
ENSTGUT00000003947	chrZ	W-lost	W-lost	W-lost	W-lost	W-lost	W-lost	W-lost	W-lost	0	0	0	0	0	0	0
ENSTGUT00000003952	chr3_c	W-maintained	W-maintained	W-maintained	W-maintained	W-maintained	W-maintained	W-maintained	W-maintained	1	1	1	1	1	1	1
ENSTGUT00000003963	chr4	W-maintained	W-maintained	W-maintained	W-maintained	W-lost	W-maintained	W-maintained	W-maintained	1	1	1	1	1	1	1
ENSTGUT00000003965	chrZ	W-lost	W-lost	W-lost	W-lost	W-lost	W-lost	W-lost	W-lost	0	0	0	0	0	0	0
ENSTGUT00000003978	chr3_c	W-maintained	W-maintained	W-maintained	W-maintained	W-maintained	W-maintained	W-maintained	W-maintained	1	1	1	1	1	1	1
ENSTGUT00000003981	chr4	W-maintained	W-maintained	W-maintained	W-maintained	W-maintained	W-maintained	W-maintained	W-maintained	1	1	1	1	1	1	1
ENSTGUT00000003988	chr4	W-maintained	W-maintained	W-maintained	W-lost	W-lost	W-maintained	W-maintained	W-maintained	1	1	1	1	1	1	0
ENSTGUT00000003989	chr3_c	W-maintained	W-maintained	W-maintained	W-maintained	W-maintained	W-maintained	W-maintained	W-maintained	1	1	1	1	1	1	1
ENSTGUT00000003990	chrZ	W-lost	W-lost	W-lost	W-lost	W-lost	W-lost	W-lost	W-lost	0	0	0	0	0	0	0
ENSTGUT00000004009	chr3_c	W-maintained	W-maintained	W-maintained	W-maintained	W-maintained	W-maintained	W-maintained	W-maintained	1	1	1	1	1	1	1
ENSTGUT00000004023	chr3_c	W-maintained	W-maintained	W-maintained	W-maintained	W-maintained	W-maintained	W-maintained	W-maintained	1	1	1	1	1	1	1
ENSTGUT00000004026	chr4	W-maintained	W-maintained	W-maintained	W-maintained	W-maintained	W-maintained	W-maintained	W-maintained	1	1	1	1	1	1	1
ENSTGUT00000004051	chr3_c	W-maintained	W-maintained	W-maintained	W-maintained	W-maintained	W-maintained	W-maintained	W-maintained	1	1	1	1	1	1	1
ENSTGUT00000004061	chr4	W-maintained	W-maintained	W-maintained	W-lost	W-maintained	W-maintained	W-maintained	W-maintained	1	1	1	1	1	1	1
ENSTGUT00000004078	chr4	W-maintained	W-maintained	W-maintained	W-lost	W-lost	W-maintained	W-maintained	W-maintained	1	1	1	1	1	1	0
ENSTGUT00000004080	chr3_c	W-maintained	W-maintained	W-maintained	W-maintained	W-maintained	W-maintained	W-maintained	W-maintained	1	1	1	1	1	1	1
ENSTGUT00000004118	chrZ	W-lost	W-lost	W-lost	W-lost	W-lost	W-lost	W-lost	W-lost	0	0	0	0	0	0	0
ENSTGUT00000004119	chr4	W-maintained	W-maintained	W-maintained	W-maintained	W-maintained	W-maintained	W-maintained	W-maintained	1	1	1	1	1	1	1
ENSTGUT00000004124	chrZ	W-lost	W-lost	W-lost	W-lost	W-lost	W-lost	W-lost	W-lost	0	0	0	0	0	0	0
ENSTGUT00000004131	chr3_c	W-maintained	W-maintained	W-maintained	W-maintained	W-maintained	W-maintained	W-maintained	W-maintained	1	1	1	1	1	1	1
ENSTGUT00000004135	chr4	W-maintained	W-maintained	W-maintained	W-maintained	W-lost	W-maintained	W-maintained	W-maintained	1	1	1	1	1	1	1
ENSTGUT00000004143	chr3_c	W-maintained	W-maintained	W-maintained	W-maintained	W-maintained	W-maintained	W-maintained	W-maintained	1	1	1	1	1	1	1
ENSTGUT00000004149	chrZ	W-lost	W-lost	W-lost	W-lost	W-lost	W-lost	W-lost	W-lost	0	0	0	0	0	0	0
ENSTGUT00000004152	chr3_a	W-maintained	W-maintained	W-maintained	W-maintained	W-maintained	W-maintained	W-maintained	W-maintained	1	1	1	1	1	1	1
ENSTGUT00000004158	chr4	W-maintained	W-maintained	W-maintained	W-maintained	W-lost	W-maintained	W-maintained	W-maintained	1	1	1	1	1	1	1
ENSTGUT00000004166	chr4	W-maintained	W-maintained	W-maintained	W-maintained	W-lost	W-maintained	W-maintained	W-maintained	1	1	1	1	1	1	1
ENSTGUT00000004170	chr3_a	W-lost	W-lost	W-maintained	W-maintained	W-maintained	W-maintained	W-maintained	W-maintained	1	1	1	1	0	1	1
ENSTGUT00000004176	chrZ	W-lost	W-lost	W-lost	W-lost	W-lost	W-lost	W-lost	W-lost	0	0	0	0	0	0	0
ENSTGUT00000004180	chr3_a	W-maintained	W-maintained	W-maintained	W-maintained	W-maintained	W-maintained	W-maintained	W-maintained	1	1	1	1	1	1	1
ENSTGUT00000004188	chr3_a	W-maintained	W-maintained	W-maintained	W-maintained	W-maintained	W-maintained	W-maintained	W-maintained	1	1	1	1	1	1	1
ENSTGUT00000004209	chr3_a	W-maintained	W-maintained	W-maintained	W-maintained	W-maintained	W-lost	W-maintained	W-maintained	1	1	1	1	1	1	1
ENSTGUT00000004211	chrZ	W-lost	W-lost	W-lost	W-lost	W-lost	W-lost	W-lost	W-lost	0	0	0	0	0	0	0
ENSTGUT00000004214	chr4	W-maintained	W-maintained	W-maintained	W-maintained	W-maintained	W-maintained	W-maintained	W-maintained	1	1	1	1	1	1	1
ENSTGUT00000004226	chr3_a	W-maintained	W-maintained	W-maintained	W-maintained	W-maintained	W-maintained	W-maintained	W-maintained	1	1	1	1	1	1	1
ENSTGUT00000004232	chrZ	W-lost	W-lost	W-lost	W-lost	W-lost	W-lost	W-lost	W-lost	0	0	0	0	0	0	0
ENSTGUT00000004241	chrZ	W-lost	W-lost	W-lost	W-lost	W-lost	W-lost	W-lost	W-lost	0	0	0	0	0	0	0
ENSTGUT00000004245	chr4	W-maintained	W-maintained	W-maintained	W-lost	W-lost	W-maintained	W-maintained	W-maintained	1	1	1	1	1	1	0
ENSTGUT00000004253	chr3_a	W-maintained	W-maintained	W-maintained	W-maintained	W-maintained	W-maintained	W-maintained	W-maintained	1	1	1	1	1	1	1
ENSTGUT00000004268	chrZ	W-lost	W-lost	W-lost	W-lost	W-lost	W-lost	W-lost	W-lost	0	0	0	0	0	0	0
ENSTGUT00000004270	chrZ	W-lost	W-lost	W-lost	W-lost	W-lost	W-lost	W-lost	W-lost	0	0	0	0	0	0	0
ENSTGUT00000004279	chr3_a	W-maintained	W-maintained	W-maintained	W-maintained	W-maintained	W-maintained	W-maintained	W-maintained	1	1	1	1	1	1	1
ENSTGUT00000004290	chr3_a	W-maintained	W-maintained	W-maintained	W-maintained	W-maintained	W-maintained	W-maintained	W-maintained	1	1	1	1	1	1	1
ENSTGUT00000004291	chr4	W-maintained	W-maintained	W-maintained	W-maintained	W-maintained	W-maintained	W-maintained	W-maintained	1	1	1	1	1	1	1
ENSTGUT00000004307	chr4	W-maintained	W-maintained	W-maintained	W-lost	W-lost	W-maintained	W-maintained	W-maintained	1	1	1	1	1	1	0
ENSTGUT00000004314	chr3_a	W-lost	W-lost	W-lost	W-maintained	W-maintained	W-lost	W-lost	W-maintained	1	0	0	0	0	1	1
ENSTGUT00000004323	chr4	W-maintained	W-maintained	W-maintained	W-lost	W-lost	W-maintained	W-maintained	W-maintained	1	1	1	1	1	1	0
ENSTGUT00000004332	chrZ	W-lost	W-lost	W-lost	W-lost	W-lost	W-lost	W-lost	W-lost	0	0	0	0	0	0	0
ENSTGUT00000004344	chr4	W-maintained	W-maintained	W-maintained	W-maintained	W-lost	W-maintained	W-maintained	W-maintained	1	1	1	1	1	1	1
ENSTGUT00000004355	chr3_a	W-lost	W-maintained	W-maintained	W-maintained	W-maintained	W-lost	W-lost	W-maintained	1	1	1	1	1	1	1
ENSTGUT00000004358	chr4	W-maintained	W-maintained	W-maintained	W-maintained	W-lost	W-lost	W-maintained	W-maintained	1	1	1	1	1	1	1
ENSTGUT00000004359	chrZ	W-lost	W-lost	W-lost	W-lost	W-lost	W-lost	W-lost	W-lost	0	0	0	0	0	0	0
ENSTGUT00000004362	chr3_a	W-lost	W-lost	W-lost	W-maintained	W-maintained	W-lost	W-maintained	W-maintained	1	1	0	0	0	1	1
ENSTGUT00000004365	chr4	W-maintained	W-maintained	W-maintained	W-lost	W-lost	W-maintained	W-maintained	W-maintained	1	1	1	1	1	1	0
ENSTGUT00000004369	chr3_a	W-maintained	W-maintained	W-lost	W-maintained	W-maintained	W-lost	W-lost	W-maintained	1	1	1	0	1	1	1
ENSTGUT00000004374	chr3_a	W-maintained	W-maintained	W-maintained	W-maintained	W-maintained	W-maintained	W-maintained	W-maintained	1	1	1	1	1	1	1
ENSTGUT00000004389	chr3_a	W-maintained	W-maintained	W-maintained	W-maintained	W-maintained	W-maintained	W-maintained	W-maintained	1	1	1	1	1	1	1
ENSTGUT00000004399	chr4	W-maintained	W-maintained	W-maintained	W-lost	W-lost	W-maintained	W-maintained	W-maintained	1	1	1	1	1	1	0
ENSTGUT00000004405	chr4	W-maintained	W-maintained	W-maintained	W-maintained	W-maintained	W-maintained	W-maintained	W-maintained	1	1	1	1	1	1	1
ENSTGUT00000004406	chrZ	W-lost	W-lost	W-lost	W-lost	W-lost	W-lost	W-lost	W-lost	0	0	0	0	0	0	0
ENSTGUT00000004421	chr3_a	W-maintained	W-maintained	W-maintained	W-maintained	W-maintained	W-maintained	W-maintained	W-maintained	1	1	1	1	1	1	1
ENSTGUT00000004436	chr4	W-maintained	W-maintained	W-maintained	W-lost	W-lost	W-maintained	W-maintained	W-maintained	1	1	1	1	1	1	0
ENSTGUT00000004448	chr4	W-maintained	W-maintained	W-maintained	W-maintained	W-maintained	W-maintained	W-maintained	W-maintained	1	1	1	1	1	1	1
ENSTGUT00000004464	chrZ	W-lost	W-lost	W-lost	W-lost	W-lost	W-lost	W-lost	W-lost	0	0	0	0	0	0	0
ENSTGUT00000004473	chr3_a	W-maintained	W-maintained	W-maintained	W-maintained	W-maintained	W-maintained	W-maintained	W-maintained	1	1	1	1	1	1	1
ENSTGUT00000004476	chr4	W-maintained	W-maintained	W-maintained	W-maintained	W-maintained	W-maintained	W-maintained	W-maintained	1	1	1	1	1	1	1
ENSTGUT00000004482	chr4	W-maintained	W-maintained	W-maintained	W-maintained	W-maintained	W-maintained	W-maintained	W-maintained	1	1	1	1	1	1	1
ENSTGUT00000004486	chrZ	W-lost	W-lost	W-lost	W-lost	W-lost	W-lost	W-lost	W-lost	0	0	0	0	0	0	0
ENSTGUT00000004498	chr4	W-maintained	W-maintained	W-maintained	W-maintained	W-lost	W-maintained	W-maintained	W-maintained	1	1	1	1	1	1	1
ENSTGUT00000004499	chrZ	W-lost	W-lost	W-lost	W-lost	W-lost	W-lost	W-lost	W-lost	0	0	0	0	0	0	0
ENSTGUT00000004500	chr3_a	W-maintained	W-maintained	W-maintained	W-maintained	W-maintained	W-maintained	W-maintained	W-maintained	1	1	1	1	1	1	1
ENSTGUT00000004511	chr3_a	W-lost	W-lost	W-maintained	W-maintained	W-maintained	W-maintained	W-maintained	W-maintained	1	1	1	1	0	1	1
ENSTGUT00000004518	chrZ	W-lost	W-lost	W-lost	W-lost	W-lost	W-lost	W-lost	W-lost	0	0	0	0	0	0	0
ENSTGUT00000004526	chr4	W-maintained	W-maintained	W-maintained	W-lost	W-maintained	W-maintained	W-maintained	W-maintained	1	1	1	1	1	1	1
ENSTGUT00000004532	chr3_a	W-maintained	W-maintained	W-maintained	W-maintained	W-maintained	W-maintained	W-maintained	W-maintained	1	1	1	1	1	1	1
ENSTGUT00000004544	chr4	W-maintained	W-maintained	W-maintained	W-lost	W-lost	W-maintained	W-maintained	W-maintained	1	1	1	1	1	1	0
ENSTGUT00000004566	chrZ	W-lost	W-lost	W-lost	W-lost	W-lost	W-lost	W-lost	W-lost	0	0	0	0	0	0	0
ENSTGUT00000004581	chr4	W-maintained	W-maintained	W-maintained	W-maintained	W-maintained	W-maintained	W-maintained	W-maintained	1	1	1	1	1	1	1
ENSTGUT00000004584	chrZ	W-lost	W-lost	W-lost	W-lost	W-lost	W-lost	W-lost	W-lost	0	0	0	0	0	0	0
ENSTGUT00000004601	chrZ	W-lost	W-lost	W-lost	W-lost	W-lost	W-lost	W-lost	W-lost	0	0	0	0	0	0	0
ENSTGUT00000004612	chr3_a	W-maintained	W-maintained	W-maintained	W-maintained	W-maintained	W-maintained	W-maintained	W-maintained	1	1	1	1	1	1	1
ENSTGUT00000004618	chr4	W-maintained	W-maintained	W-maintained	W-maintained	W-maintained	W-maintained	W-maintained	W-maintained	1	1	1	1	1	1	1
ENSTGUT00000004626	chrZ	W-lost	W-lost	W-lost	W-lost	W-lost	W-lost	W-lost	W-lost	0	0	0	0	0	0	0
ENSTGUT00000004649	chrZ	W-lost	W-lost	W-lost	W-lost	W-lost	W-lost	W-lost	W-lost	0	0	0	0	0	0	0
ENSTGUT00000004658	chr4	W-maintained	W-maintained	W-maintained	W-maintained	W-maintained	W-maintained	W-maintained	W-maintained	1	1	1	1	1	1	1
ENSTGUT00000004660	chrZ	W-lost	W-lost	W-lost	W-lost	W-lost	W-lost	W-lost	W-lost	0	0	0	0	0	0	0
ENSTGUT00000004678	chr4	W-maintained	W-maintained	W-maintained	W-maintained	W-maintained	W-maintained	W-maintained	W-maintained	1	1	1	1	1	1	1
ENSTGUT00000004688	chrZ	W-lost	W-lost	W-lost	W-lost	W-lost	W-lost	W-lost	W-lost	0	0	0	0	0	0	0
ENSTGUT00000004722	chrZ	W-lost	W-lost	W-lost	W-lost	W-lost	W-lost	W-lost	W-lost	0	0	0	0	0	0	0
ENSTGUT00000004723	chr4	W-maintained	W-maintained	W-maintained	W-lost	W-lost	W-maintained	W-maintained	W-maintained	1	1	1	1	1	1	0
ENSTGUT00000004728	chrZ	W-lost	W-lost	W-lost	W-lost	W-lost	W-lost	W-lost	W-lost	0	0	0	0	0	0	0
ENSTGUT00000004734	chr4	W-maintained	W-maintained	W-maintained	W-maintained	W-lost	W-maintained	W-maintained	W-maintained	1	1	1	1	1	1	1
ENSTGUT00000004746	chr3_a	W-lost	W-lost	W-lost	W-maintained	W-maintained	W-lost	W-maintained	W-maintained	1	1	0	0	0	1	1
ENSTGUT00000004757	chrZ	W-lost	W-lost	W-lost	W-lost	W-lost	W-lost	W-lost	W-lost	0	0	0	0	0	0	0
ENSTGUT00000004771	chr3_a	W-maintained	W-maintained	W-maintained	W-maintained	W-maintained	W-maintained	W-maintained	W-maintained	1	1	1	1	1	1	1
ENSTGUT00000004793	chrZ	W-lost	W-lost	W-lost	W-lost	W-lost	W-lost	W-lost	W-lost	0	0	0	0	0	0	0
ENSTGUT00000004804	chr3_a	W-lost	W-lost	W-lost	W-maintained	W-maintained	W-lost	W-lost	W-maintained	1	0	0	0	0	1	1
ENSTGUT00000004814	chrZ	W-lost	W-lost	W-lost	W-lost	W-lost	W-lost	W-lost	W-lost	0	0	0	0	0	0	0
ENSTGUT00000004850	chr3_a	W-lost	W-lost	W-lost	W-maintained	W-maintained	W-lost	W-lost	W-maintained	1	0	0	0	0	1	1
ENSTGUT00000004855	chrZ	W-lost	W-lost	W-lost	W-lost	W-lost	W-lost	W-lost	W-lost	0	0	0	0	0	0	0
ENSTGUT00000004866	chrZ	W-lost	W-lost	W-lost	W-lost	W-lost	W-lost	W-lost	W-lost	0	0	0	0	0	0	0
ENSTGUT00000004876	chr3_a	W-lost	W-lost	W-lost	W-maintained	W-maintained	W-lost	W-lost	W-maintained	1	0	0	0	0	1	1
ENSTGUT00000004909	chrZ	W-lost	W-lost	W-lost	W-lost	W-lost	W-lost	W-lost	W-lost	0	0	0	0	0	0	0
ENSTGUT00000004925	chr4	W-maintained	W-maintained	W-maintained	W-lost	W-maintained	W-maintained	W-maintained	W-maintained	1	1	1	1	1	1	1
ENSTGUT00000004931	chr4	W-maintained	W-maintained	W-maintained	W-maintained	W-maintained	W-maintained	W-maintained	W-maintained	1	1	1	1	1	1	1
ENSTGUT00000004933	chr3_a	W-maintained	W-maintained	W-maintained	W-maintained	W-maintained	W-maintained	W-maintained	W-maintained	1	1	1	1	1	1	1
ENSTGUT00000004935	chr4	W-maintained	W-maintained	W-maintained	W-maintained	W-maintained	W-maintained	W-maintained	W-maintained	1	1	1	1	1	1	1
ENSTGUT00000004973	chr3_a	W-lost	W-lost	W-maintained	W-maintained	W-maintained	W-maintained	W-maintained	W-maintained	1	1	1	1	0	1	1
ENSTGUT00000004976	chr3_a	W-maintained	W-maintained	W-lost	W-maintained	W-maintained	W-maintained	W-lost	W-maintained	1	1	1	1	1	1	1
ENSTGUT00000004992	chr4	W-maintained	W-maintained	W-maintained	W-maintained	W-maintained	W-maintained	W-maintained	W-maintained	1	1	1	1	1	1	1
ENSTGUT00000005010	chr3_a	W-maintained	W-maintained	W-maintained	W-maintained	W-maintained	W-maintained	W-maintained	W-maintained	1	1	1	1	1	1	1
ENSTGUT00000005014	chr4	W-maintained	W-maintained	W-maintained	W-maintained	W-maintained	W-maintained	W-maintained	W-maintained	1	1	1	1	1	1	1
ENSTGUT00000005053	chrZ	W-lost	W-lost	W-lost	W-lost	W-lost	W-lost	W-lost	W-lost	0	0	0	0	0	0	0
ENSTGUT00000005071	chrZ	W-lost	W-lost	W-lost	W-lost	W-lost	W-lost	W-lost	W-lost	0	0	0	0	0	0	0
ENSTGUT00000005081	chr4	W-maintained	W-maintained	W-maintained	W-maintained	W-maintained	W-maintained	W-maintained	W-maintained	1	1	1	1	1	1	1
ENSTGUT00000005083	chr4	W-maintained	W-maintained	W-maintained	W-maintained	W-maintained	W-maintained	W-maintained	W-maintained	1	1	1	1	1	1	1
ENSTGUT00000005097	chr4	W-maintained	W-maintained	W-maintained	W-maintained	W-lost	W-lost	W-maintained	W-maintained	1	1	1	1	1	1	1
ENSTGUT00000005101	chr4	W-maintained	W-maintained	W-maintained	W-maintained	W-maintained	W-maintained	W-maintained	W-maintained	1	1	1	1	1	1	1
ENSTGUT00000005106	chr4	W-maintained	W-maintained	W-maintained	W-lost	W-lost	W-maintained	W-maintained	W-maintained	1	1	1	1	1	1	0
ENSTGUT00000005110	chr4	W-maintained	W-maintained	W-maintained	W-maintained	W-maintained	W-maintained	W-maintained	W-maintained	1	1	1	1	1	1	1
ENSTGUT00000005115	chr3_a	W-maintained	W-maintained	W-maintained	W-maintained	W-maintained	W-maintained	W-maintained	W-maintained	1	1	1	1	1	1	1
ENSTGUT00000005125	chr3_a	W-maintained	W-maintained	W-maintained	W-maintained	W-maintained	W-maintained	W-maintained	W-maintained	1	1	1	1	1	1	1
ENSTGUT00000005126	chrZ	W-lost	W-lost	W-lost	W-lost	W-lost	W-lost	W-lost	W-lost	0	0	0	0	0	0	0
ENSTGUT00000005136	chr4	W-maintained	W-maintained	W-maintained	W-maintained	W-maintained	W-maintained	W-maintained	W-maintained	1	1	1	1	1	1	1
ENSTGUT00000005153	chr4	W-maintained	W-maintained	W-maintained	W-maintained	W-lost	W-maintained	W-maintained	W-maintained	1	1	1	1	1	1	1
ENSTGUT00000005159	chrZ	W-lost	W-lost	W-lost	W-lost	W-lost	W-lost	W-lost	W-lost	0	0	0	0	0	0	0
ENSTGUT00000005164	chrZ	W-lost	W-lost	W-lost	W-lost	W-lost	W-lost	W-lost	W-lost	0	0	0	0	0	0	0
ENSTGUT00000005168	chrZ	W-lost	W-lost	W-lost	W-lost	W-lost	W-lost	W-lost	W-lost	0	0	0	0	0	0	0
ENSTGUT00000005173	chr3_a	W-maintained	W-maintained	W-maintained	W-maintained	W-maintained	W-maintained	W-maintained	W-maintained	1	1	1	1	1	1	1
ENSTGUT00000005175	chr4	W-maintained	W-maintained	W-maintained	W-lost	W-lost	W-maintained	W-maintained	W-maintained	1	1	1	1	1	1	0
ENSTGUT00000005178	chrZ	W-lost	W-lost	W-lost	W-lost	W-lost	W-lost	W-lost	W-lost	0	0	0	0	0	0	0
ENSTGUT00000005199	chr8	W-maintained	W-maintained	W-maintained	W-maintained	W-maintained	W-maintained	W-maintained	W-maintained	1	1	1	1	1	1	1
ENSTGUT00000005200	chr3_a	W-maintained	W-maintained	W-lost	W-maintained	W-maintained	W-maintained	W-maintained	W-maintained	1	1	1	1	1	1	1
ENSTGUT00000005202	chrZ	W-lost	W-lost	W-lost	W-lost	W-lost	W-lost	W-lost	W-lost	0	0	0	0	0	0	0
ENSTGUT00000005206	chr4	W-maintained	W-maintained	W-maintained	W-lost	W-lost	W-maintained	W-maintained	W-maintained	1	1	1	1	1	1	0
ENSTGUT00000005219	chr8	W-maintained	W-maintained	W-maintained	W-maintained	W-maintained	W-maintained	W-maintained	W-maintained	1	1	1	1	1	1	1
ENSTGUT00000005220	chr8	W-maintained	W-maintained	W-maintained	W-maintained	W-maintained	W-maintained	W-maintained	W-maintained	1	1	1	1	1	1	1
ENSTGUT00000005223	chrZ	W-lost	W-lost	W-lost	W-lost	W-lost	W-lost	W-lost	W-lost	0	0	0	0	0	0	0
ENSTGUT00000005224	chr8	W-maintained	W-maintained	W-maintained	W-maintained	W-maintained	W-maintained	W-maintained	W-maintained	1	1	1	1	1	1	1
ENSTGUT00000005230	chr4	W-maintained	W-maintained	W-maintained	W-maintained	W-maintained	W-maintained	W-maintained	W-maintained	1	1	1	1	1	1	1
ENSTGUT00000005236	chr8	W-maintained	W-maintained	W-maintained	W-maintained	W-maintained	W-maintained	W-maintained	W-maintained	1	1	1	1	1	1	1
ENSTGUT00000005238	chr4	W-maintained	W-maintained	W-maintained	W-maintained	W-lost	W-maintained	W-maintained	W-maintained	1	1	1	1	1	1	1
ENSTGUT00000005260	chr8	W-maintained	W-maintained	W-maintained	W-maintained	W-maintained	W-maintained	W-maintained	W-maintained	1	1	1	1	1	1	1
ENSTGUT00000005262	chr4	W-maintained	W-maintained	W-maintained	W-maintained	W-maintained	W-maintained	W-maintained	W-maintained	1	1	1	1	1	1	1
ENSTGUT00000005269	chr8	W-maintained	W-maintained	W-maintained	W-maintained	W-maintained	W-maintained	W-maintained	W-maintained	1	1	1	1	1	1	1
ENSTGUT00000005273	chr4	W-maintained	W-maintained	W-maintained	W-maintained	W-lost	W-maintained	W-maintained	W-maintained	1	1	1	1	1	1	1
ENSTGUT00000005288	chr3_a	W-lost	W-maintained	W-lost	W-maintained	W-maintained	W-maintained	W-lost	W-maintained	1	1	1	1	1	1	1
ENSTGUT00000005302	chr8	W-maintained	W-maintained	W-maintained	W-maintained	W-maintained	W-maintained	W-maintained	W-maintained	1	1	1	1	1	1	1
ENSTGUT00000005313	chr8	W-maintained	W-maintained	W-maintained	W-maintained	W-maintained	W-maintained	W-maintained	W-maintained	1	1	1	1	1	1	1
ENSTGUT00000005321	chr4	W-maintained	W-maintained	W-maintained	W-lost	W-maintained	W-maintained	W-maintained	W-maintained	1	1	1	1	1	1	1
ENSTGUT00000005331	chrZ	W-lost	W-lost	W-lost	W-lost	W-lost	W-lost	W-lost	W-lost	0	0	0	0	0	0	0
ENSTGUT00000005347	chr8	W-maintained	W-maintained	W-maintained	W-maintained	W-maintained	W-maintained	W-maintained	W-maintained	1	1	1	1	1	1	1
ENSTGUT00000005348	chrZ	W-lost	W-lost	W-lost	W-lost	W-lost	W-lost	W-lost	W-lost	0	0	0	0	0	0	0
ENSTGUT00000005371	chr4	W-maintained	W-maintained	W-maintained	W-maintained	W-maintained	W-maintained	W-maintained	W-maintained	1	1	1	1	1	1	1
ENSTGUT00000005374	chr4	W-maintained	W-maintained	W-maintained	W-lost	W-lost	W-maintained	W-maintained	W-maintained	1	1	1	1	1	1	0
ENSTGUT00000005382	chrZ	W-lost	W-lost	W-lost	W-lost	W-lost	W-lost	W-lost	W-lost	0	0	0	0	0	0	0
ENSTGUT00000005392	chr4	W-maintained	W-maintained	W-maintained	W-maintained	W-lost	W-maintained	W-maintained	W-maintained	1	1	1	1	1	1	1
ENSTGUT00000005393	chr8	W-maintained	W-maintained	W-maintained	W-maintained	W-maintained	W-maintained	W-maintained	W-maintained	1	1	1	1	1	1	1
ENSTGUT00000005396	chrZ	W-lost	W-lost	W-lost	W-lost	W-lost	W-lost	W-lost	W-lost	0	0	0	0	0	0	0
ENSTGUT00000005403	chr3_a	W-lost	W-lost	W-lost	W-maintained	W-maintained	W-maintained	W-lost	W-maintained	1	1	1	1	0	1	1
ENSTGUT00000005411	chr3_a	W-lost	W-lost	W-maintained	W-maintained	W-maintained	W-lost	W-maintained	W-maintained	1	1	1	1	0	1	1
ENSTGUT00000005433	chr8	W-maintained	W-maintained	W-maintained	W-maintained	W-maintained	W-maintained	W-maintained	W-maintained	1	1	1	1	1	1	1
ENSTGUT00000005440	chr4	W-maintained	W-maintained	W-maintained	W-maintained	W-maintained	W-maintained	W-maintained	W-maintained	1	1	1	1	1	1	1
ENSTGUT00000005446	chr8	W-maintained	W-maintained	W-maintained	W-maintained	W-maintained	W-maintained	W-maintained	W-lost	1	1	1	1	1	1	1
ENSTGUT00000005459	chrZ	W-lost	W-lost	W-lost	W-lost	W-lost	W-lost	W-lost	W-lost	0	0	0	0	0	0	0
ENSTGUT00000005472	chr8	W-maintained	W-maintained	W-maintained	W-maintained	W-maintained	W-maintained	W-maintained	W-maintained	1	1	1	1	1	1	1
ENSTGUT00000005475	chr4	W-maintained	W-maintained	W-maintained	W-maintained	W-lost	W-maintained	W-maintained	W-maintained	1	1	1	1	1	1	1
ENSTGUT00000005480	chr3_a	W-lost	W-lost	W-lost	W-maintained	W-maintained	W-lost	W-maintained	W-maintained	1	1	0	0	0	1	1
ENSTGUT00000005483	chr8	W-maintained	W-maintained	W-maintained	W-maintained	W-maintained	W-maintained	W-maintained	W-maintained	1	1	1	1	1	1	1
ENSTGUT00000005484	chrZ	W-lost	W-lost	W-lost	W-lost	W-lost	W-lost	W-lost	W-lost	0	0	0	0	0	0	0
ENSTGUT00000005493	chr3_a	W-maintained	W-maintained	W-maintained	W-maintained	W-maintained	W-maintained	W-maintained	W-maintained	1	1	1	1	1	1	1
ENSTGUT00000005495	chr4	W-maintained	W-maintained	W-maintained	W-maintained	W-maintained	W-maintained	W-maintained	W-maintained	1	1	1	1	1	1	1
ENSTGUT00000005504	chr4	W-maintained	W-maintained	W-maintained	W-maintained	W-maintained	W-maintained	W-maintained	W-maintained	1	1	1	1	1	1	1
ENSTGUT00000005512	chr4	W-maintained	W-maintained	W-maintained	W-lost	W-lost	W-maintained	W-maintained	W-maintained	1	1	1	1	1	1	0
ENSTGUT00000005517	chr8	W-maintained	W-maintained	W-maintained	W-maintained	W-maintained	W-maintained	W-maintained	W-maintained	1	1	1	1	1	1	1
ENSTGUT00000005518	chr4	W-maintained	W-maintained	W-maintained	W-maintained	W-lost	W-maintained	W-maintained	W-maintained	1	1	1	1	1	1	1
ENSTGUT00000005529	chr4	W-maintained	W-maintained	W-maintained	W-lost	W-lost	W-maintained	W-maintained	W-maintained	1	1	1	1	1	1	0
ENSTGUT00000005533	chr3_a	W-lost	W-lost	W-lost	W-maintained	W-maintained	W-lost	W-lost	W-maintained	1	0	0	0	0	1	1
ENSTGUT00000005535	chr8	W-maintained	W-maintained	W-maintained	W-maintained	W-maintained	W-maintained	W-maintained	W-maintained	1	1	1	1	1	1	1
ENSTGUT00000005538	chrZ	W-lost	W-lost	W-lost	W-lost	W-lost	W-lost	W-lost	W-lost	0	0	0	0	0	0	0
ENSTGUT00000005552	chr3_a	W-maintained	W-maintained	W-maintained	W-maintained	W-maintained	W-maintained	W-maintained	W-maintained	1	1	1	1	1	1	1
ENSTGUT00000005564	chr4	W-maintained	W-maintained	W-maintained	W-maintained	W-maintained	W-maintained	W-maintained	W-maintained	1	1	1	1	1	1	1
ENSTGUT00000005579	chrZ	W-lost	W-lost	W-lost	W-lost	W-lost	W-lost	W-lost	W-lost	0	0	0	0	0	0	0
ENSTGUT00000005584	chrZ	W-lost	W-lost	W-lost	W-lost	W-lost	W-lost	W-lost	W-lost	0	0	0	0	0	0	0
ENSTGUT00000005594	chr4	W-maintained	W-maintained	W-maintained	W-maintained	W-maintained	W-maintained	W-maintained	W-maintained	1	1	1	1	1	1	1
ENSTGUT00000005595	chr3_a	W-lost	W-lost	W-lost	W-maintained	W-maintained	W-lost	W-lost	W-maintained	1	0	0	0	0	1	1
ENSTGUT00000005604	chr8	W-maintained	W-maintained	W-maintained	W-maintained	W-maintained	W-maintained	W-maintained	W-maintained	1	1	1	1	1	1	1
ENSTGUT00000005605	chr3_a	W-lost	W-lost	W-maintained	W-maintained	W-maintained	W-lost	W-maintained	W-maintained	1	1	1	1	0	1	1
ENSTGUT00000005606	chr4	W-maintained	W-maintained	W-maintained	W-lost	W-lost	W-maintained	W-maintained	W-maintained	1	1	1	1	1	1	0
ENSTGUT00000005620	chr3_a	W-lost	W-lost	W-maintained	W-maintained	W-maintained	W-maintained	W-maintained	W-maintained	1	1	1	1	0	1	1
ENSTGUT00000005628	chr8	W-maintained	W-maintained	W-maintained	W-maintained	W-maintained	W-maintained	W-maintained	W-maintained	1	1	1	1	1	1	1
ENSTGUT00000005636	chr4	W-maintained	W-maintained	W-maintained	W-lost	W-lost	W-maintained	W-maintained	W-maintained	1	1	1	1	1	1	0
ENSTGUT00000005642	chr4	W-maintained	W-maintained	W-maintained	W-maintained	W-maintained	W-maintained	W-maintained	W-maintained	1	1	1	1	1	1	1
ENSTGUT00000005645	chr8	W-maintained	W-maintained	W-maintained	W-maintained	W-maintained	W-maintained	W-maintained	W-maintained	1	1	1	1	1	1	1
ENSTGUT00000005661	chr4	W-maintained	W-maintained	W-maintained	W-maintained	W-maintained	W-maintained	W-maintained	W-maintained	1	1	1	1	1	1	1
ENSTGUT00000005664	chrZ	W-lost	W-lost	W-lost	W-lost	W-lost	W-lost	W-lost	W-lost	0	0	0	0	0	0	0
ENSTGUT00000005670	chr8	W-maintained	W-maintained	W-maintained	W-maintained	W-maintained	W-maintained	W-maintained	W-maintained	1	1	1	1	1	1	1
ENSTGUT00000005684	chr8	W-maintained	W-maintained	W-maintained	W-maintained	W-maintained	W-maintained	W-maintained	W-maintained	1	1	1	1	1	1	1
ENSTGUT00000005686	chr3_a	W-maintained	W-maintained	W-maintained	W-maintained	W-maintained	W-maintained	W-maintained	W-maintained	1	1	1	1	1	1	1
ENSTGUT00000005688	chr4	W-maintained	W-maintained	W-maintained	W-maintained	W-maintained	W-maintained	W-maintained	W-maintained	1	1	1	1	1	1	1
ENSTGUT00000005690	chr3_a	W-maintained	W-maintained	W-lost	W-maintained	W-maintained	W-maintained	W-lost	W-maintained	1	1	1	1	1	1	1
ENSTGUT00000005695	chr3_a	W-maintained	W-maintained	W-maintained	W-maintained	W-maintained	W-lost	W-maintained	W-maintained	1	1	1	1	1	1	1
ENSTGUT00000005707	chr3_a	W-maintained	W-maintained	W-maintained	W-maintained	W-maintained	W-maintained	W-maintained	W-maintained	1	1	1	1	1	1	1
ENSTGUT00000005719	chrZ	W-lost	W-lost	W-lost	W-lost	W-lost	W-lost	W-lost	W-lost	0	0	0	0	0	0	0
ENSTGUT00000005727	chrZ	W-lost	W-lost	W-lost	W-lost	W-lost	W-lost	W-lost	W-lost	0	0	0	0	0	0	0
ENSTGUT00000005730	chrZ	W-lost	W-lost	W-lost	W-lost	W-lost	W-lost	W-lost	W-lost	0	0	0	0	0	0	0
ENSTGUT00000005757	chrZ	W-lost	W-lost	W-lost	W-lost	W-lost	W-lost	W-lost	W-lost	0	0	0	0	0	0	0
ENSTGUT00000005759	chrZ	W-lost	W-lost	W-lost	W-lost	W-lost	W-lost	W-lost	W-lost	0	0	0	0	0	0	0
ENSTGUT00000005763	chr4	W-maintained	W-maintained	W-maintained	W-maintained	W-maintained	W-maintained	W-maintained	W-maintained	1	1	1	1	1	1	1
ENSTGUT00000005767	chr3_a	W-lost	W-lost	W-lost	W-maintained	W-maintained	W-lost	W-maintained	W-maintained	1	1	0	0	0	1	1
ENSTGUT00000005768	chr8	W-maintained	W-maintained	W-maintained	W-maintained	W-maintained	W-maintained	W-maintained	W-lost	1	1	1	1	1	1	1
ENSTGUT00000005770	chr3_a	W-maintained	W-maintained	W-maintained	W-maintained	W-maintained	W-maintained	W-maintained	W-maintained	1	1	1	1	1	1	1
ENSTGUT00000005773	chr4	W-maintained	W-maintained	W-maintained	W-lost	W-maintained	W-maintained	W-maintained	W-maintained	1	1	1	1	1	1	1
ENSTGUT00000005783	chr3_a	W-maintained	W-maintained	W-maintained	W-maintained	W-maintained	W-maintained	W-lost	W-maintained	1	1	1	1	1	1	1
ENSTGUT00000005784	chr4	W-maintained	W-maintained	W-maintained	W-maintained	W-lost	W-maintained	W-maintained	W-maintained	1	1	1	1	1	1	1
ENSTGUT00000005794	chr8	W-maintained	W-maintained	W-maintained	W-maintained	W-maintained	W-maintained	W-maintained	W-maintained	1	1	1	1	1	1	1
ENSTGUT00000005796	chr8	W-maintained	W-maintained	W-maintained	W-maintained	W-maintained	W-maintained	W-maintained	W-maintained	1	1	1	1	1	1	1
ENSTGUT00000005813	chr8	W-maintained	W-maintained	W-maintained	W-maintained	W-maintained	W-maintained	W-maintained	W-maintained	1	1	1	1	1	1	1
ENSTGUT00000005822	chr8	W-maintained	W-maintained	W-maintained	W-maintained	W-maintained	W-maintained	W-maintained	W-maintained	1	1	1	1	1	1	1
ENSTGUT00000005834	chr3_a	W-maintained	W-maintained	W-maintained	W-maintained	W-maintained	W-maintained	W-maintained	W-maintained	1	1	1	1	1	1	1
ENSTGUT00000005835	chr4	W-maintained	W-maintained	W-maintained	W-maintained	W-lost	W-maintained	W-maintained	W-maintained	1	1	1	1	1	1	1
ENSTGUT00000005837	chr3_a	W-maintained	W-maintained	W-maintained	W-maintained	W-maintained	W-maintained	W-maintained	W-maintained	1	1	1	1	1	1	1
ENSTGUT00000005840	chr8	W-maintained	W-maintained	W-maintained	W-maintained	W-maintained	W-maintained	W-maintained	W-maintained	1	1	1	1	1	1	1
ENSTGUT00000005842	chrZ	W-lost	W-lost	W-lost	W-lost	W-lost	W-lost	W-lost	W-lost	0	0	0	0	0	0	0
ENSTGUT00000005855	chrZ	W-lost	W-lost	W-lost	W-lost	W-lost	W-lost	W-lost	W-lost	0	0	0	0	0	0	0
ENSTGUT00000005858	chr8	W-maintained	W-maintained	W-maintained	W-maintained	W-maintained	W-maintained	W-maintained	W-maintained	1	1	1	1	1	1	1
ENSTGUT00000005866	chr3_a	W-maintained	W-maintained	W-maintained	W-maintained	W-maintained	W-maintained	W-maintained	W-maintained	1	1	1	1	1	1	1
ENSTGUT00000005867	chr4	W-maintained	W-maintained	W-maintained	W-maintained	W-maintained	W-maintained	W-maintained	W-maintained	1	1	1	1	1	1	1
ENSTGUT00000005870	chr8	W-maintained	W-maintained	W-maintained	W-maintained	W-maintained	W-maintained	W-maintained	W-maintained	1	1	1	1	1	1	1
ENSTGUT00000005878	chrZ	W-lost	W-lost	W-lost	W-lost	W-lost	W-lost	W-lost	W-lost	0	0	0	0	0	0	0
ENSTGUT00000005891	chr3_a	W-lost	W-lost	W-lost	W-maintained	W-maintained	W-maintained	W-lost	W-maintained	1	1	1	1	0	1	1
ENSTGUT00000005896	chr4	W-maintained	W-maintained	W-maintained	W-lost	W-lost	W-maintained	W-maintained	W-maintained	1	1	1	1	1	1	0
ENSTGUT00000005903	chrZ	W-maintained	W-maintained	W-maintained	W-lost	W-lost	W-maintained	W-maintained	W-lost	1	1	1	1	1	0	0
ENSTGUT00000005909	chr3_a	W-maintained	W-maintained	W-maintained	W-maintained	W-maintained	W-maintained	W-maintained	W-maintained	1	1	1	1	1	1	1
ENSTGUT00000005917	chrZ	W-lost	W-lost	W-lost	W-lost	W-lost	W-lost	W-lost	W-lost	0	0	0	0	0	0	0
ENSTGUT00000005927	chr4	W-maintained	W-maintained	W-maintained	W-maintained	W-maintained	W-maintained	W-maintained	W-maintained	1	1	1	1	1	1	1
ENSTGUT00000005930	chrZ	W-lost	W-lost	W-lost	W-lost	W-lost	W-lost	W-lost	W-lost	0	0	0	0	0	0	0
ENSTGUT00000005931	chr8	W-maintained	W-maintained	W-maintained	W-maintained	W-maintained	W-maintained	W-maintained	W-maintained	1	1	1	1	1	1	1
ENSTGUT00000005941	chrZ	W-lost	W-lost	W-lost	W-lost	W-lost	W-lost	W-lost	W-lost	0	0	0	0	0	0	0
ENSTGUT00000005943	chr3_a	W-lost	W-lost	W-lost	W-maintained	W-maintained	W-lost	W-maintained	W-maintained	1	1	0	0	0	1	1
ENSTGUT00000005944	chr8	W-maintained	W-maintained	W-maintained	W-maintained	W-maintained	W-maintained	W-maintained	W-maintained	1	1	1	1	1	1	1
ENSTGUT00000005975	chrZ	W-maintained	W-maintained	W-maintained	W-maintained	W-maintained	W-maintained	W-maintained	W-maintained	1	1	1	1	1	1	1
ENSTGUT00000005979	chr4	W-maintained	W-maintained	W-maintained	W-maintained	W-maintained	W-maintained	W-maintained	W-maintained	1	1	1	1	1	1	1
ENSTGUT00000005985	chr3_a	W-maintained	W-maintained	W-maintained	W-maintained	W-maintained	W-maintained	W-maintained	W-maintained	1	1	1	1	1	1	1
ENSTGUT00000006002	chr3_a	W-maintained	W-maintained	W-maintained	W-maintained	W-maintained	W-maintained	W-maintained	W-maintained	1	1	1	1	1	1	1
ENSTGUT00000006013	chr4	W-maintained	W-maintained	W-maintained	W-lost	W-maintained	W-maintained	W-maintained	W-maintained	1	1	1	1	1	1	1
ENSTGUT00000006025	chr4	W-maintained	W-maintained	W-maintained	W-maintained	W-maintained	W-maintained	W-maintained	W-maintained	1	1	1	1	1	1	1
ENSTGUT00000006027	chr4	W-maintained	W-maintained	W-maintained	W-maintained	W-maintained	W-maintained	W-maintained	W-maintained	1	1	1	1	1	1	1
ENSTGUT00000006054	chr3_a	W-lost	W-lost	W-lost	W-maintained	W-maintained	W-lost	W-lost	W-maintained	1	0	0	0	0	1	1
ENSTGUT00000006055	chrZ	W-lost	W-lost	W-lost	W-lost	W-lost	W-lost	W-maintained	W-lost	1	1	0	0	0	0	0
ENSTGUT00000006057	chr4	W-maintained	W-maintained	W-maintained	W-maintained	W-maintained	W-maintained	W-maintained	W-maintained	1	1	1	1	1	1	1
ENSTGUT00000006059	chrZ	W-lost	W-lost	W-lost	W-lost	W-lost	W-lost	W-lost	W-lost	0	0	0	0	0	0	0
ENSTGUT00000006070	chr4	W-maintained	W-maintained	W-maintained	W-maintained	W-maintained	W-maintained	W-maintained	W-maintained	1	1	1	1	1	1	1
ENSTGUT00000006072	chr8	W-maintained	W-maintained	W-maintained	W-maintained	W-maintained	W-maintained	W-maintained	W-maintained	1	1	1	1	1	1	1
ENSTGUT00000006080	chr3_a	W-lost	W-maintained	W-lost	W-maintained	W-maintained	W-maintained	W-lost	W-maintained	1	1	1	1	1	1	1
ENSTGUT00000006090	chrZ	W-maintained	W-maintained	W-maintained	W-lost	W-maintained	W-maintained	W-maintained	W-maintained	1	1	1	1	1	1	1
ENSTGUT00000006092	chr8	W-maintained	W-maintained	W-maintained	W-maintained	W-maintained	W-maintained	W-maintained	W-maintained	1	1	1	1	1	1	1
ENSTGUT00000006102	chr8	W-maintained	W-maintained	W-maintained	W-maintained	W-maintained	W-maintained	W-maintained	W-maintained	1	1	1	1	1	1	1
ENSTGUT00000006108	chr3_a	W-lost	W-lost	W-lost	W-maintained	W-maintained	W-lost	W-lost	W-maintained	1	0	0	0	0	1	1
ENSTGUT00000006116	chr8	W-maintained	W-maintained	W-maintained	W-maintained	W-maintained	W-maintained	W-maintained	W-maintained	1	1	1	1	1	1	1
ENSTGUT00000006118	chrZ	W-lost	W-lost	W-lost	W-lost	W-lost	W-lost	W-lost	W-lost	0	0	0	0	0	0	0
ENSTGUT00000006125	chr3_a	W-lost	W-lost	W-lost	W-maintained	W-maintained	W-lost	W-maintained	W-maintained	1	1	0	0	0	1	1
ENSTGUT00000006128	chr3_a	W-maintained	W-maintained	W-maintained	W-maintained	W-maintained	W-maintained	W-maintained	W-maintained	1	1	1	1	1	1	1
ENSTGUT00000006133	chr3_a	W-maintained	W-maintained	W-lost	W-maintained	W-maintained	W-lost	W-maintained	W-maintained	1	1	1	0	1	1	1
ENSTGUT00000006142	chr8	W-maintained	W-maintained	W-maintained	W-maintained	W-maintained	W-maintained	W-maintained	W-maintained	1	1	1	1	1	1	1
ENSTGUT00000006147	chrZ	W-lost	W-lost	W-lost	W-lost	W-lost	W-lost	W-lost	W-lost	0	0	0	0	0	0	0
ENSTGUT00000006148	chr4	W-maintained	W-maintained	W-maintained	W-maintained	W-maintained	W-maintained	W-maintained	W-maintained	1	1	1	1	1	1	1
ENSTGUT00000006154	chr8	W-maintained	W-maintained	W-maintained	W-maintained	W-maintained	W-maintained	W-maintained	W-lost	1	1	1	1	1	1	1
ENSTGUT00000006157	chr4	W-maintained	W-maintained	W-maintained	W-maintained	W-maintained	W-maintained	W-maintained	W-maintained	1	1	1	1	1	1	1
ENSTGUT00000006164	chrZ	W-lost	W-lost	W-lost	W-lost	W-lost	W-lost	W-lost	W-lost	0	0	0	0	0	0	0
ENSTGUT00000006167	chrZ	W-lost	W-lost	W-lost	W-lost	W-lost	W-lost	W-lost	W-lost	0	0	0	0	0	0	0
ENSTGUT00000006170	chr4	W-maintained	W-maintained	W-maintained	W-maintained	W-maintained	W-maintained	W-maintained	W-maintained	1	1	1	1	1	1	1
ENSTGUT00000006173	chr8	W-maintained	W-maintained	W-maintained	W-maintained	W-maintained	W-maintained	W-maintained	W-lost	1	1	1	1	1	1	1
ENSTGUT00000006178	chr3_a	W-lost	W-lost	W-maintained	W-maintained	W-maintained	W-maintained	W-maintained	W-maintained	1	1	1	1	0	1	1
ENSTGUT00000006205	chrZ	W-lost	W-lost	W-lost	W-lost	W-lost	W-lost	W-lost	W-lost	0	0	0	0	0	0	0
ENSTGUT00000006208	chr8	W-maintained	W-maintained	W-maintained	W-maintained	W-maintained	W-maintained	W-maintained	W-maintained	1	1	1	1	1	1	1
ENSTGUT00000006218	chr3_a	W-lost	W-lost	W-maintained	W-maintained	W-maintained	W-maintained	W-lost	W-maintained	1	1	1	1	0	1	1
ENSTGUT00000006224	chr4	W-maintained	W-maintained	W-maintained	W-maintained	W-maintained	W-maintained	W-maintained	W-maintained	1	1	1	1	1	1	1
ENSTGUT00000006226	chr3_a	W-maintained	W-maintained	W-maintained	W-maintained	W-maintained	W-maintained	W-maintained	W-maintained	1	1	1	1	1	1	1
ENSTGUT00000006233	chr8	W-maintained	W-maintained	W-maintained	W-maintained	W-maintained	W-maintained	W-maintained	W-maintained	1	1	1	1	1	1	1
ENSTGUT00000006251	chr4	W-maintained	W-maintained	W-maintained	W-maintained	W-maintained	W-maintained	W-maintained	W-maintained	1	1	1	1	1	1	1
ENSTGUT00000006254	chrZ	W-lost	W-lost	W-lost	W-lost	W-lost	W-lost	W-lost	W-lost	0	0	0	0	0	0	0
ENSTGUT00000006261	chr3_a	W-lost	W-lost	W-lost	W-maintained	W-maintained	W-lost	W-maintained	W-maintained	1	1	0	0	0	1	1
ENSTGUT00000006276	chrZ	W-lost	W-lost	W-lost	W-lost	W-lost	W-lost	W-lost	W-lost	0	0	0	0	0	0	0
ENSTGUT00000006280	chr3_a	W-lost	W-lost	W-maintained	W-maintained	W-maintained	W-maintained	W-maintained	W-maintained	1	1	1	1	0	1	1
ENSTGUT00000006281	chr8	W-maintained	W-maintained	W-maintained	W-maintained	W-maintained	W-maintained	W-maintained	W-maintained	1	1	1	1	1	1	1
ENSTGUT00000006293	chrZ	W-lost	W-lost	W-lost	W-lost	W-lost	W-lost	W-lost	W-lost	0	0	0	0	0	0	0
ENSTGUT00000006297	chr8	W-maintained	W-maintained	W-maintained	W-maintained	W-maintained	W-maintained	W-maintained	W-maintained	1	1	1	1	1	1	1
ENSTGUT00000006302	chrZ	W-lost	W-lost	W-lost	W-lost	W-lost	W-lost	W-lost	W-lost	0	0	0	0	0	0	0
ENSTGUT00000006307	chr4	W-maintained	W-maintained	W-maintained	W-maintained	W-maintained	W-maintained	W-maintained	W-maintained	1	1	1	1	1	1	1
ENSTGUT00000006308	chr8	W-maintained	W-maintained	W-maintained	W-maintained	W-maintained	W-maintained	W-maintained	W-maintained	1	1	1	1	1	1	1
ENSTGUT00000006318	chr8	W-maintained	W-maintained	W-maintained	W-maintained	W-maintained	W-maintained	W-maintained	W-maintained	1	1	1	1	1	1	1
ENSTGUT00000006321	chr4	W-maintained	W-maintained	W-maintained	W-maintained	W-maintained	W-maintained	W-maintained	W-maintained	1	1	1	1	1	1	1
ENSTGUT00000006338	chr8	W-maintained	W-maintained	W-maintained	W-maintained	W-maintained	W-maintained	W-maintained	W-maintained	1	1	1	1	1	1	1
ENSTGUT00000006344	chr8	W-maintained	W-maintained	W-maintained	W-maintained	W-maintained	W-maintained	W-maintained	W-maintained	1	1	1	1	1	1	1
ENSTGUT00000006346	chr4	W-maintained	W-maintained	W-maintained	W-maintained	W-maintained	W-maintained	W-maintained	W-maintained	1	1	1	1	1	1	1
ENSTGUT00000006370	chr8	W-maintained	W-maintained	W-maintained	W-maintained	W-maintained	W-maintained	W-maintained	W-lost	1	1	1	1	1	1	1
ENSTGUT00000006383	chr4	W-maintained	W-maintained	W-maintained	W-lost	W-lost	W-maintained	W-maintained	W-maintained	1	1	1	1	1	1	0
ENSTGUT00000006394	chr8	W-maintained	W-maintained	W-maintained	W-maintained	W-maintained	W-maintained	W-maintained	W-maintained	1	1	1	1	1	1	1
ENSTGUT00000006399	chrZ	W-maintained	W-maintained	W-maintained	W-maintained	W-maintained	W-maintained	W-maintained	W-maintained	1	1	1	1	1	1	1
ENSTGUT00000006409	chr8	W-maintained	W-maintained	W-maintained	W-maintained	W-maintained	W-maintained	W-maintained	W-maintained	1	1	1	1	1	1	1
ENSTGUT00000006421	chr8	W-maintained	W-maintained	W-maintained	W-maintained	W-maintained	W-maintained	W-maintained	W-maintained	1	1	1	1	1	1	1
ENSTGUT00000006429	chr8	W-maintained	W-maintained	W-maintained	W-maintained	W-maintained	W-maintained	W-maintained	W-maintained	1	1	1	1	1	1	1
ENSTGUT00000006432	chr4	W-maintained	W-maintained	W-maintained	W-maintained	W-maintained	W-maintained	W-maintained	W-maintained	1	1	1	1	1	1	1
ENSTGUT00000006439	chr4	W-maintained	W-maintained	W-maintained	W-maintained	W-lost	W-maintained	W-maintained	W-maintained	1	1	1	1	1	1	1
ENSTGUT00000006440	chrZ	W-lost	W-lost	W-lost	W-lost	W-lost	W-lost	W-lost	W-lost	0	0	0	0	0	0	0
ENSTGUT00000006442	chr4	W-maintained	W-maintained	W-maintained	W-maintained	W-maintained	W-maintained	W-maintained	W-maintained	1	1	1	1	1	1	1
ENSTGUT00000006446	chr8	W-maintained	W-maintained	W-maintained	W-maintained	W-maintained	W-maintained	W-maintained	W-maintained	1	1	1	1	1	1	1
ENSTGUT00000006447	chrZ	W-lost	W-lost	W-lost	W-lost	W-lost	W-lost	W-lost	W-lost	0	0	0	0	0	0	0
ENSTGUT00000006449	chr8	W-maintained	W-maintained	W-maintained	W-maintained	W-maintained	W-maintained	W-maintained	W-maintained	1	1	1	1	1	1	1
ENSTGUT00000006453	chrZ	W-lost	W-lost	W-lost	W-lost	W-lost	W-lost	W-lost	W-lost	0	0	0	0	0	0	0
ENSTGUT00000006454	chr8	W-maintained	W-maintained	W-maintained	W-maintained	W-maintained	W-maintained	W-maintained	W-maintained	1	1	1	1	1	1	1
ENSTGUT00000006456	chr4	W-maintained	W-maintained	W-maintained	W-lost	W-maintained	W-maintained	W-maintained	W-maintained	1	1	1	1	1	1	1
ENSTGUT00000006459	chr8	W-maintained	W-maintained	W-maintained	W-maintained	W-maintained	W-maintained	W-maintained	W-maintained	1	1	1	1	1	1	1
ENSTGUT00000006466	chr4	W-maintained	W-maintained	W-maintained	W-maintained	W-maintained	W-maintained	W-maintained	W-maintained	1	1	1	1	1	1	1
ENSTGUT00000006481	chr8	W-maintained	W-maintained	W-maintained	W-maintained	W-maintained	W-maintained	W-maintained	W-maintained	1	1	1	1	1	1	1
ENSTGUT00000006490	chr4	W-maintained	W-maintained	W-maintained	W-maintained	W-maintained	W-maintained	W-maintained	W-maintained	1	1	1	1	1	1	1
ENSTGUT00000006497	chr8	W-maintained	W-maintained	W-maintained	W-maintained	W-maintained	W-maintained	W-maintained	W-maintained	1	1	1	1	1	1	1
ENSTGUT00000006505	chr4	W-maintained	W-maintained	W-maintained	W-maintained	W-lost	W-maintained	W-maintained	W-maintained	1	1	1	1	1	1	1
ENSTGUT00000006507	chrZ	W-lost	W-lost	W-lost	W-lost	W-lost	W-lost	W-lost	W-lost	0	0	0	0	0	0	0
ENSTGUT00000006519	chr8	W-maintained	W-maintained	W-maintained	W-maintained	W-maintained	W-maintained	W-maintained	W-maintained	1	1	1	1	1	1	1
ENSTGUT00000006523	chr4	W-maintained	W-maintained	W-maintained	W-maintained	W-maintained	W-maintained	W-maintained	W-maintained	1	1	1	1	1	1	1
ENSTGUT00000006534	chrZ	W-lost	W-lost	W-lost	W-maintained	W-lost	W-lost	W-lost	W-lost	1	0	0	0	0	1	1
ENSTGUT00000006536	chr4	W-maintained	W-maintained	W-maintained	W-maintained	W-maintained	W-maintained	W-maintained	W-maintained	1	1	1	1	1	1	1
ENSTGUT00000006543	chr8	W-maintained	W-maintained	W-maintained	W-maintained	W-maintained	W-maintained	W-maintained	W-maintained	1	1	1	1	1	1	1
ENSTGUT00000006550	chrZ	W-lost	W-lost	W-lost	W-lost	W-lost	W-lost	W-lost	W-lost	0	0	0	0	0	0	0
ENSTGUT00000006560	chr8	W-maintained	W-maintained	W-maintained	W-maintained	W-maintained	W-maintained	W-maintained	W-maintained	1	1	1	1	1	1	1
ENSTGUT00000006563	chrZ	W-lost	W-lost	W-lost	W-lost	W-lost	W-lost	W-lost	W-lost	0	0	0	0	0	0	0
ENSTGUT00000006566	chr8	W-maintained	W-maintained	W-maintained	W-maintained	W-maintained	W-maintained	W-maintained	W-maintained	1	1	1	1	1	1	1
ENSTGUT00000006577	chrZ	W-lost	W-lost	W-lost	W-lost	W-lost	W-lost	W-lost	W-lost	0	0	0	0	0	0	0
ENSTGUT00000006585	chr4	W-maintained	W-maintained	W-maintained	W-maintained	W-maintained	W-maintained	W-maintained	W-maintained	1	1	1	1	1	1	1
ENSTGUT00000006592	chr8	W-maintained	W-maintained	W-maintained	W-maintained	W-maintained	W-maintained	W-maintained	W-maintained	1	1	1	1	1	1	1
ENSTGUT00000006611	chr8	W-maintained	W-maintained	W-maintained	W-maintained	W-maintained	W-maintained	W-maintained	W-maintained	1	1	1	1	1	1	1
ENSTGUT00000006617	chr4	W-maintained	W-maintained	W-maintained	W-maintained	W-maintained	W-maintained	W-maintained	W-maintained	1	1	1	1	1	1	1
ENSTGUT00000006634	chrZ	W-lost	W-lost	W-lost	W-lost	W-lost	W-lost	W-lost	W-lost	0	0	0	0	0	0	0
ENSTGUT00000006643	chrZ	W-lost	W-lost	W-lost	W-lost	W-lost	W-lost	W-lost	W-lost	0	0	0	0	0	0	0
ENSTGUT00000006647	chr8	W-maintained	W-maintained	W-maintained	W-maintained	W-maintained	W-maintained	W-maintained	W-maintained	1	1	1	1	1	1	1
ENSTGUT00000006650	chr4	W-maintained	W-maintained	W-maintained	W-lost	W-lost	W-maintained	W-maintained	W-maintained	1	1	1	1	1	1	0
ENSTGUT00000006659	chr8	W-maintained	W-maintained	W-maintained	W-maintained	W-maintained	W-maintained	W-maintained	W-lost	1	1	1	1	1	1	1
ENSTGUT00000006668	chrZ	W-lost	W-lost	W-lost	W-lost	W-lost	W-lost	W-lost	W-lost	0	0	0	0	0	0	0
ENSTGUT00000006675	chr8	W-maintained	W-maintained	W-maintained	W-maintained	W-maintained	W-maintained	W-maintained	W-maintained	1	1	1	1	1	1	1
ENSTGUT00000006683	chr4	W-maintained	W-maintained	W-maintained	W-maintained	W-maintained	W-maintained	W-maintained	W-maintained	1	1	1	1	1	1	1
ENSTGUT00000006688	chr8	W-maintained	W-maintained	W-maintained	W-maintained	W-maintained	W-maintained	W-maintained	W-maintained	1	1	1	1	1	1	1
ENSTGUT00000006690	chr4	W-maintained	W-maintained	W-maintained	W-maintained	W-maintained	W-maintained	W-maintained	W-maintained	1	1	1	1	1	1	1
ENSTGUT00000006695	chr8	W-maintained	W-maintained	W-maintained	W-maintained	W-maintained	W-maintained	W-maintained	W-maintained	1	1	1	1	1	1	1
ENSTGUT00000006698	chr4	W-maintained	W-maintained	W-maintained	W-maintained	W-maintained	W-maintained	W-maintained	W-maintained	1	1	1	1	1	1	1
ENSTGUT00000006716	chr4	W-maintained	W-maintained	W-maintained	W-maintained	W-maintained	W-maintained	W-maintained	W-maintained	1	1	1	1	1	1	1
ENSTGUT00000006717	chr8	W-maintained	W-maintained	W-maintained	W-maintained	W-maintained	W-maintained	W-maintained	W-lost	1	1	1	1	1	1	1
ENSTGUT00000006722	chrZ	W-lost	W-lost	W-lost	W-lost	W-lost	W-lost	W-lost	W-lost	0	0	0	0	0	0	0
ENSTGUT00000006743	chr8	W-maintained	W-maintained	W-maintained	W-maintained	W-maintained	W-maintained	W-maintained	W-lost	1	1	1	1	1	1	1
ENSTGUT00000006757	chr8	W-maintained	W-maintained	W-maintained	W-maintained	W-maintained	W-maintained	W-maintained	W-lost	1	1	1	1	1	1	1
ENSTGUT00000006763	chr8	W-maintained	W-maintained	W-maintained	W-maintained	W-maintained	W-maintained	W-maintained	W-maintained	1	1	1	1	1	1	1
ENSTGUT00000006775	chrZ	W-lost	W-lost	W-lost	W-lost	W-lost	W-lost	W-lost	W-lost	0	0	0	0	0	0	0
ENSTGUT00000006776	chr4	W-maintained	W-maintained	W-maintained	W-maintained	W-maintained	W-maintained	W-maintained	W-maintained	1	1	1	1	1	1	1
ENSTGUT00000006784	chr8	W-maintained	W-maintained	W-maintained	W-maintained	W-maintained	W-maintained	W-maintained	W-maintained	1	1	1	1	1	1	1
ENSTGUT00000006785	chrZ	W-lost	W-lost	W-lost	W-lost	W-lost	W-lost	W-lost	W-lost	0	0	0	0	0	0	0
ENSTGUT00000006810	chr4	W-maintained	W-maintained	W-maintained	W-maintained	W-maintained	W-maintained	W-maintained	W-maintained	1	1	1	1	1	1	1
ENSTGUT00000006817	chr4	W-maintained	W-maintained	W-maintained	W-maintained	W-maintained	W-maintained	W-maintained	W-maintained	1	1	1	1	1	1	1
ENSTGUT00000006818	chr8	W-maintained	W-maintained	W-maintained	W-maintained	W-maintained	W-maintained	W-maintained	W-maintained	1	1	1	1	1	1	1
ENSTGUT00000006829	chr8	W-maintained	W-maintained	W-maintained	W-maintained	W-maintained	W-maintained	W-maintained	W-maintained	1	1	1	1	1	1	1
ENSTGUT00000006849	chr8	W-maintained	W-maintained	W-maintained	W-maintained	W-maintained	W-maintained	W-maintained	W-maintained	1	1	1	1	1	1	1
ENSTGUT00000006860	chr8	W-maintained	W-maintained	W-maintained	W-maintained	W-maintained	W-maintained	W-maintained	W-maintained	1	1	1	1	1	1	1
ENSTGUT00000006887	chrZ	W-lost	W-lost	W-lost	W-lost	W-lost	W-lost	W-lost	W-lost	0	0	0	0	0	0	0
ENSTGUT00000006889	chr8	W-maintained	W-maintained	W-maintained	W-maintained	W-maintained	W-maintained	W-maintained	W-maintained	1	1	1	1	1	1	1
ENSTGUT00000006891	chr4	W-maintained	W-maintained	W-maintained	W-maintained	W-maintained	W-maintained	W-maintained	W-maintained	1	1	1	1	1	1	1
ENSTGUT00000006899	chr4	W-maintained	W-maintained	W-maintained	W-maintained	W-maintained	W-maintained	W-maintained	W-maintained	1	1	1	1	1	1	1
ENSTGUT00000006910	chr4	W-maintained	W-maintained	W-maintained	W-maintained	W-maintained	W-maintained	W-maintained	W-maintained	1	1	1	1	1	1	1
ENSTGUT00000006913	chr8	W-maintained	W-maintained	W-maintained	W-maintained	W-maintained	W-maintained	W-maintained	W-maintained	1	1	1	1	1	1	1
ENSTGUT00000006926	chr8	W-maintained	W-maintained	W-maintained	W-maintained	W-lost	W-maintained	W-maintained	W-maintained	1	1	1	1	1	1	1
ENSTGUT00000006929	chr4	W-maintained	W-maintained	W-maintained	W-maintained	W-maintained	W-maintained	W-maintained	W-maintained	1	1	1	1	1	1	1
ENSTGUT00000006948	chr4	W-maintained	W-maintained	W-maintained	W-maintained	W-maintained	W-maintained	W-maintained	W-maintained	1	1	1	1	1	1	1
ENSTGUT00000006959	chr4	W-lost	W-maintained	W-maintained	W-maintained	W-maintained	W-maintained	W-maintained	W-maintained	1	1	1	1	1	1	1
ENSTGUT00000006966	chr4	W-maintained	W-maintained	W-maintained	W-maintained	W-maintained	W-maintained	W-maintained	W-maintained	1	1	1	1	1	1	1
ENSTGUT00000006999	chr8	W-maintained	W-maintained	W-maintained	W-maintained	W-maintained	W-maintained	W-maintained	W-maintained	1	1	1	1	1	1	1
ENSTGUT00000007003	chr4	W-maintained	W-maintained	W-maintained	W-maintained	W-lost	W-maintained	W-maintained	W-maintained	1	1	1	1	1	1	1
ENSTGUT00000007004	chr4	W-maintained	W-maintained	W-maintained	W-maintained	W-maintained	W-maintained	W-maintained	W-maintained	1	1	1	1	1	1	1
ENSTGUT00000007026	chr4	W-maintained	W-maintained	W-maintained	W-maintained	W-maintained	W-maintained	W-maintained	W-maintained	1	1	1	1	1	1	1
ENSTGUT00000007027	chr8	W-maintained	W-maintained	W-maintained	W-maintained	W-maintained	W-maintained	W-maintained	W-lost	1	1	1	1	1	1	1
ENSTGUT00000007032	chrZ	W-lost	W-lost	W-lost	W-lost	W-lost	W-lost	W-lost	W-lost	0	0	0	0	0	0	0
ENSTGUT00000007037	chr4	W-maintained	W-maintained	W-maintained	W-maintained	W-maintained	W-maintained	W-maintained	W-maintained	1	1	1	1	1	1	1
ENSTGUT00000007057	chrZ	W-lost	W-lost	W-lost	W-lost	W-lost	W-lost	W-lost	W-lost	0	0	0	0	0	0	0
ENSTGUT00000007063	chr4	W-maintained	W-maintained	W-maintained	W-maintained	W-maintained	W-maintained	W-maintained	W-maintained	1	1	1	1	1	1	1
ENSTGUT00000007069	chr8	W-maintained	W-maintained	W-maintained	W-maintained	W-maintained	W-maintained	W-maintained	W-maintained	1	1	1	1	1	1	1
ENSTGUT00000007070	chr8	W-maintained	W-maintained	W-maintained	W-maintained	W-maintained	W-maintained	W-maintained	W-maintained	1	1	1	1	1	1	1
ENSTGUT00000007077	chr4	W-maintained	W-maintained	W-maintained	W-maintained	W-maintained	W-maintained	W-maintained	W-maintained	1	1	1	1	1	1	1
ENSTGUT00000007084	chr4	W-maintained	W-maintained	W-maintained	W-maintained	W-maintained	W-maintained	W-maintained	W-maintained	1	1	1	1	1	1	1
ENSTGUT00000007092	chr8	W-maintained	W-maintained	W-maintained	W-maintained	W-maintained	W-maintained	W-maintained	W-maintained	1	1	1	1	1	1	1
ENSTGUT00000007096	chr8	W-maintained	W-maintained	W-maintained	W-maintained	W-maintained	W-maintained	W-maintained	W-maintained	1	1	1	1	1	1	1
ENSTGUT00000007103	chr4	W-maintained	W-maintained	W-maintained	W-maintained	W-lost	W-maintained	W-maintained	W-maintained	1	1	1	1	1	1	1
ENSTGUT00000007120	chrZ	W-lost	W-lost	W-lost	W-lost	W-lost	W-lost	W-lost	W-lost	0	0	0	0	0	0	0
ENSTGUT00000007128	chr4	W-maintained	W-maintained	W-maintained	W-maintained	W-maintained	W-maintained	W-maintained	W-maintained	1	1	1	1	1	1	1
ENSTGUT00000007141	chrZ	W-lost	W-lost	W-lost	W-lost	W-lost	W-lost	W-lost	W-lost	0	0	0	0	0	0	0
ENSTGUT00000007151	chr4	W-maintained	W-maintained	W-maintained	W-maintained	W-maintained	W-maintained	W-maintained	W-maintained	1	1	1	1	1	1	1
ENSTGUT00000007158	chr4	W-maintained	W-maintained	W-maintained	W-maintained	W-lost	W-maintained	W-maintained	W-maintained	1	1	1	1	1	1	1
ENSTGUT00000007174	chrZ	W-lost	W-lost	W-lost	W-lost	W-lost	W-lost	W-lost	W-lost	0	0	0	0	0	0	0
ENSTGUT00000007182	chr8	W-maintained	W-maintained	W-maintained	W-maintained	W-maintained	W-maintained	W-maintained	W-maintained	1	1	1	1	1	1	1
ENSTGUT00000007186	chrZ	W-lost	W-lost	W-lost	W-lost	W-lost	W-lost	W-lost	W-lost	0	0	0	0	0	0	0
ENSTGUT00000007187	chr4	W-maintained	W-maintained	W-maintained	W-maintained	W-maintained	W-maintained	W-maintained	W-maintained	1	1	1	1	1	1	1
ENSTGUT00000007191	chrZ	W-lost	W-lost	W-lost	W-lost	W-lost	W-lost	W-lost	W-lost	0	0	0	0	0	0	0
ENSTGUT00000007205	chr8	W-maintained	W-maintained	W-maintained	W-maintained	W-maintained	W-maintained	W-maintained	W-maintained	1	1	1	1	1	1	1
ENSTGUT00000007208	chrZ	W-lost	W-lost	W-lost	W-lost	W-lost	W-lost	W-lost	W-lost	0	0	0	0	0	0	0
ENSTGUT00000007212	chr4	W-maintained	W-maintained	W-maintained	W-maintained	W-maintained	W-maintained	W-maintained	W-maintained	1	1	1	1	1	1	1
ENSTGUT00000007219	chr8	W-maintained	W-maintained	W-maintained	W-maintained	W-maintained	W-maintained	W-maintained	W-maintained	1	1	1	1	1	1	1
ENSTGUT00000007236	chrZ	W-lost	W-lost	W-lost	W-lost	W-lost	W-lost	W-lost	W-lost	0	0	0	0	0	0	0
ENSTGUT00000007240	chr4	W-maintained	W-maintained	W-maintained	W-lost	W-lost	W-maintained	W-maintained	W-maintained	1	1	1	1	1	1	0
ENSTGUT00000007250	chr4	W-maintained	W-maintained	W-maintained	W-maintained	W-maintained	W-maintained	W-maintained	W-maintained	1	1	1	1	1	1	1
ENSTGUT00000007255	chr4	W-maintained	W-maintained	W-maintained	W-maintained	W-maintained	W-maintained	W-maintained	W-maintained	1	1	1	1	1	1	1
ENSTGUT00000007257	chrZ	W-lost	W-lost	W-lost	W-lost	W-lost	W-lost	W-lost	W-lost	0	0	0	0	0	0	0
ENSTGUT00000007267	chr8	W-maintained	W-maintained	W-maintained	W-maintained	W-maintained	W-maintained	W-maintained	W-maintained	1	1	1	1	1	1	1
ENSTGUT00000007275	chr8	W-maintained	W-maintained	W-maintained	W-maintained	W-maintained	W-maintained	W-maintained	W-maintained	1	1	1	1	1	1	1
ENSTGUT00000007292	chr8	W-maintained	W-maintained	W-maintained	W-maintained	W-maintained	W-maintained	W-maintained	W-maintained	1	1	1	1	1	1	1
ENSTGUT00000007294	chr4	W-maintained	W-maintained	W-maintained	W-maintained	W-maintained	W-maintained	W-maintained	W-maintained	1	1	1	1	1	1	1
ENSTGUT00000007320	chr8	W-maintained	W-maintained	W-maintained	W-maintained	W-maintained	W-maintained	W-maintained	W-maintained	1	1	1	1	1	1	1
ENSTGUT00000007321	chr4	W-maintained	W-maintained	W-maintained	W-maintained	W-maintained	W-maintained	W-maintained	W-maintained	1	1	1	1	1	1	1
ENSTGUT00000007330	chr8	W-maintained	W-maintained	W-maintained	W-maintained	W-maintained	W-maintained	W-maintained	W-maintained	1	1	1	1	1	1	1
ENSTGUT00000007333	chr8	W-maintained	W-maintained	W-maintained	W-maintained	W-maintained	W-maintained	W-maintained	W-maintained	1	1	1	1	1	1	1
ENSTGUT00000007337	chrZ	W-lost	W-lost	W-lost	W-lost	W-lost	W-lost	W-lost	W-lost	0	0	0	0	0	0	0
ENSTGUT00000007341	chr8	W-maintained	W-maintained	W-maintained	W-maintained	W-maintained	W-maintained	W-maintained	W-maintained	1	1	1	1	1	1	1
ENSTGUT00000007360	chr8	W-maintained	W-maintained	W-maintained	W-maintained	W-maintained	W-maintained	W-maintained	W-maintained	1	1	1	1	1	1	1
ENSTGUT00000007370	chr8	W-maintained	W-maintained	W-maintained	W-maintained	W-maintained	W-maintained	W-maintained	W-maintained	1	1	1	1	1	1	1
ENSTGUT00000007372	chr4	W-maintained	W-maintained	W-maintained	W-maintained	W-maintained	W-maintained	W-maintained	W-maintained	1	1	1	1	1	1	1
ENSTGUT00000007375	chrZ	W-lost	W-lost	W-lost	W-lost	W-lost	W-lost	W-lost	W-lost	0	0	0	0	0	0	0
ENSTGUT00000007380	chrZ	W-lost	W-lost	W-lost	W-lost	W-lost	W-lost	W-lost	W-lost	0	0	0	0	0	0	0
ENSTGUT00000007394	chrZ	W-lost	W-lost	W-lost	W-lost	W-lost	W-lost	W-lost	W-lost	0	0	0	0	0	0	0
ENSTGUT00000007406	chrZ	W-lost	W-lost	W-lost	W-lost	W-lost	W-lost	W-lost	W-lost	0	0	0	0	0	0	0
ENSTGUT00000007407	chr4	W-maintained	W-maintained	W-maintained	W-maintained	W-maintained	W-maintained	W-maintained	W-maintained	1	1	1	1	1	1	1
ENSTGUT00000007419	chrZ	W-lost	W-lost	W-lost	W-lost	W-lost	W-lost	W-lost	W-lost	0	0	0	0	0	0	0
ENSTGUT00000007420	chr4	W-maintained	W-maintained	W-maintained	W-maintained	W-maintained	W-maintained	W-maintained	W-maintained	1	1	1	1	1	1	1
ENSTGUT00000007422	chr8	W-lost	W-maintained	W-maintained	W-maintained	W-maintained	W-maintained	W-maintained	W-lost	1	1	1	1	1	1	1
ENSTGUT00000007434	chr8	W-maintained	W-maintained	W-maintained	W-maintained	W-maintained	W-maintained	W-maintained	W-maintained	1	1	1	1	1	1	1
ENSTGUT00000007439	chrZ	W-lost	W-lost	W-lost	W-lost	W-lost	W-lost	W-lost	W-lost	0	0	0	0	0	0	0
ENSTGUT00000007446	chrZ	W-lost	W-lost	W-lost	W-lost	W-lost	W-lost	W-lost	W-lost	0	0	0	0	0	0	0
ENSTGUT00000007449	chr4	W-maintained	W-maintained	W-maintained	W-maintained	W-maintained	W-maintained	W-maintained	W-maintained	1	1	1	1	1	1	1
ENSTGUT00000007455	chr8	W-maintained	W-maintained	W-maintained	W-maintained	W-maintained	W-maintained	W-maintained	W-maintained	1	1	1	1	1	1	1
ENSTGUT00000007461	chr4	W-maintained	W-maintained	W-maintained	W-maintained	W-maintained	W-maintained	W-maintained	W-maintained	1	1	1	1	1	1	1
ENSTGUT00000007466	chrZ	W-lost	W-lost	W-lost	W-lost	W-lost	W-lost	W-lost	W-lost	0	0	0	0	0	0	0
ENSTGUT00000007472	chr8	W-maintained	W-maintained	W-maintained	W-maintained	W-maintained	W-maintained	W-maintained	W-maintained	1	1	1	1	1	1	1
ENSTGUT00000007478	chr8	W-maintained	W-maintained	W-maintained	W-maintained	W-maintained	W-maintained	W-maintained	W-maintained	1	1	1	1	1	1	1
ENSTGUT00000007484	chr8	W-maintained	W-maintained	W-maintained	W-maintained	W-maintained	W-maintained	W-maintained	W-maintained	1	1	1	1	1	1	1
ENSTGUT00000007490	chr4	W-maintained	W-maintained	W-maintained	W-maintained	W-maintained	W-maintained	W-maintained	W-maintained	1	1	1	1	1	1	1
ENSTGUT00000007497	chr8	W-maintained	W-maintained	W-maintained	W-maintained	W-maintained	W-maintained	W-maintained	W-maintained	1	1	1	1	1	1	1
ENSTGUT00000007524	chr4	W-maintained	W-maintained	W-maintained	W-maintained	W-lost	W-maintained	W-maintained	W-maintained	1	1	1	1	1	1	1
ENSTGUT00000007535	chrZ	W-lost	W-lost	W-lost	W-lost	W-lost	W-lost	W-lost	W-lost	0	0	0	0	0	0	0
ENSTGUT00000007538	chr4	W-maintained	W-maintained	W-maintained	W-maintained	W-maintained	W-maintained	W-maintained	W-maintained	1	1	1	1	1	1	1
ENSTGUT00000007544	chrZ	W-lost	W-lost	W-lost	W-lost	W-lost	W-lost	W-lost	W-lost	0	0	0	0	0	0	0
ENSTGUT00000007547	chr4	W-maintained	W-maintained	W-maintained	W-maintained	W-maintained	W-maintained	W-maintained	W-maintained	1	1	1	1	1	1	1
ENSTGUT00000007568	chr4	W-maintained	W-maintained	W-maintained	W-maintained	W-maintained	W-maintained	W-maintained	W-maintained	1	1	1	1	1	1	1
ENSTGUT00000007592	chr4	W-maintained	W-maintained	W-maintained	W-maintained	W-maintained	W-maintained	W-maintained	W-maintained	1	1	1	1	1	1	1
ENSTGUT00000007618	chr4	W-maintained	W-maintained	W-maintained	W-maintained	W-maintained	W-maintained	W-maintained	W-maintained	1	1	1	1	1	1	1
ENSTGUT00000007635	chr4	W-maintained	W-maintained	W-maintained	W-maintained	W-maintained	W-maintained	W-maintained	W-maintained	1	1	1	1	1	1	1
ENSTGUT00000007663	chr4	W-maintained	W-maintained	W-maintained	W-maintained	W-maintained	W-maintained	W-maintained	W-maintained	1	1	1	1	1	1	1
ENSTGUT00000007670	chr4	W-maintained	W-maintained	W-maintained	W-maintained	W-maintained	W-maintained	W-maintained	W-maintained	1	1	1	1	1	1	1
ENSTGUT00000007685	chr4	W-maintained	W-maintained	W-maintained	W-maintained	W-maintained	W-maintained	W-maintained	W-maintained	1	1	1	1	1	1	1
ENSTGUT00000007701	chr4	W-maintained	W-maintained	W-maintained	W-maintained	W-maintained	W-maintained	W-maintained	W-maintained	1	1	1	1	1	1	1
ENSTGUT00000007709	chr8	W-maintained	W-maintained	W-maintained	W-maintained	W-maintained	W-maintained	W-maintained	W-maintained	1	1	1	1	1	1	1
ENSTGUT00000007725	chr4	W-maintained	W-maintained	W-maintained	W-maintained	W-maintained	W-maintained	W-maintained	W-maintained	1	1	1	1	1	1	1
ENSTGUT00000007734	chr4	W-maintained	W-maintained	W-maintained	W-maintained	W-lost	W-maintained	W-maintained	W-maintained	1	1	1	1	1	1	1
ENSTGUT00000007737	chr8	W-maintained	W-maintained	W-maintained	W-maintained	W-maintained	W-maintained	W-maintained	W-maintained	1	1	1	1	1	1	1
ENSTGUT00000007742	chr4	W-maintained	W-maintained	W-maintained	W-lost	W-maintained	W-maintained	W-maintained	W-maintained	1	1	1	1	1	1	1
ENSTGUT00000007755	chr4	W-maintained	W-maintained	W-maintained	W-maintained	W-lost	W-maintained	W-maintained	W-maintained	1	1	1	1	1	1	1
ENSTGUT00000007761	chr8	W-maintained	W-maintained	W-maintained	W-maintained	W-maintained	W-maintained	W-maintained	W-maintained	1	1	1	1	1	1	1
ENSTGUT00000007787	chr4	W-maintained	W-maintained	W-maintained	W-maintained	W-maintained	W-maintained	W-maintained	W-maintained	1	1	1	1	1	1	1
ENSTGUT00000007812	chr8	W-maintained	W-maintained	W-maintained	W-maintained	W-maintained	W-maintained	W-maintained	W-maintained	1	1	1	1	1	1	1
ENSTGUT00000007821	chr8	W-maintained	W-maintained	W-maintained	W-maintained	W-maintained	W-maintained	W-maintained	W-lost	1	1	1	1	1	1	1
ENSTGUT00000007844	chr4	W-maintained	W-maintained	W-maintained	W-maintained	W-maintained	W-maintained	W-maintained	W-maintained	1	1	1	1	1	1	1
ENSTGUT00000007852	chr8	W-maintained	W-maintained	W-maintained	W-maintained	W-maintained	W-maintained	W-maintained	W-maintained	1	1	1	1	1	1	1
ENSTGUT00000007854	chr4	W-maintained	W-maintained	W-maintained	W-maintained	W-maintained	W-maintained	W-maintained	W-maintained	1	1	1	1	1	1	1
ENSTGUT00000007856	chr4	W-maintained	W-maintained	W-maintained	W-maintained	W-maintained	W-maintained	W-maintained	W-maintained	1	1	1	1	1	1	1
ENSTGUT00000007874	chr8	W-maintained	W-maintained	W-maintained	W-maintained	W-maintained	W-maintained	W-maintained	W-maintained	1	1	1	1	1	1	1
ENSTGUT00000007899	chr8	W-maintained	W-maintained	W-maintained	W-maintained	W-maintained	W-maintained	W-maintained	W-maintained	1	1	1	1	1	1	1
ENSTGUT00000007912	chr8	W-maintained	W-maintained	W-maintained	W-maintained	W-maintained	W-maintained	W-maintained	W-maintained	1	1	1	1	1	1	1
ENSTGUT00000007927	chr8	W-maintained	W-maintained	W-maintained	W-maintained	W-maintained	W-maintained	W-maintained	W-maintained	1	1	1	1	1	1	1
ENSTGUT00000007950	chr8	W-maintained	W-maintained	W-maintained	W-maintained	W-maintained	W-maintained	W-maintained	W-maintained	1	1	1	1	1	1	1
ENSTGUT00000007952	chr8	W-maintained	W-maintained	W-maintained	W-maintained	W-maintained	W-maintained	W-maintained	W-maintained	1	1	1	1	1	1	1
ENSTGUT00000007986	chr4	W-maintained	W-maintained	W-maintained	W-maintained	W-maintained	W-maintained	W-maintained	W-maintained	1	1	1	1	1	1	1
ENSTGUT00000008000	chr8	W-maintained	W-maintained	W-maintained	W-maintained	W-maintained	W-maintained	W-maintained	W-maintained	1	1	1	1	1	1	1
ENSTGUT00000008025	chr3_c	W-maintained	W-maintained	W-maintained	W-maintained	W-maintained	W-maintained	W-maintained	W-maintained	1	1	1	1	1	1	1
ENSTGUT00000008034	chr3_c	W-maintained	W-maintained	W-maintained	W-maintained	W-maintained	W-maintained	W-maintained	W-maintained	1	1	1	1	1	1	1
ENSTGUT00000008049	chr8	W-maintained	W-maintained	W-maintained	W-maintained	W-maintained	W-maintained	W-maintained	W-maintained	1	1	1	1	1	1	1
ENSTGUT00000008060	chr4	W-maintained	W-maintained	W-maintained	W-maintained	W-maintained	W-maintained	W-maintained	W-maintained	1	1	1	1	1	1	1
ENSTGUT00000008075	chr3_c	W-maintained	W-maintained	W-maintained	W-maintained	W-maintained	W-maintained	W-maintained	W-maintained	1	1	1	1	1	1	1
ENSTGUT00000008079	chr8	W-maintained	W-maintained	W-maintained	W-maintained	W-maintained	W-maintained	W-maintained	W-maintained	1	1	1	1	1	1	1
ENSTGUT00000008092	chr3_c	W-maintained	W-maintained	W-lost	W-maintained	W-maintained	W-maintained	W-maintained	W-maintained	1	1	1	1	1	1	1
ENSTGUT00000008104	chr8	W-maintained	W-maintained	W-maintained	W-maintained	W-maintained	W-maintained	W-maintained	W-maintained	1	1	1	1	1	1	1
ENSTGUT00000008108	chr4	W-maintained	W-maintained	W-maintained	W-maintained	W-maintained	W-maintained	W-maintained	W-maintained	1	1	1	1	1	1	1
ENSTGUT00000008110	chr8	W-maintained	W-maintained	W-maintained	W-maintained	W-maintained	W-maintained	W-maintained	W-maintained	1	1	1	1	1	1	1
ENSTGUT00000008111	chr4	W-maintained	W-maintained	W-maintained	W-maintained	W-maintained	W-maintained	W-maintained	W-maintained	1	1	1	1	1	1	1
ENSTGUT00000008113	chr3_c	W-maintained	W-maintained	W-lost	W-maintained	W-maintained	W-maintained	W-maintained	W-maintained	1	1	1	1	1	1	1
ENSTGUT00000008128	chr3_c	W-maintained	W-maintained	W-maintained	W-maintained	W-maintained	W-maintained	W-maintained	W-maintained	1	1	1	1	1	1	1
ENSTGUT00000008138	chr8	W-maintained	W-maintained	W-maintained	W-maintained	W-maintained	W-maintained	W-maintained	W-maintained	1	1	1	1	1	1	1
ENSTGUT00000008141	chr4	W-maintained	W-maintained	W-maintained	W-maintained	W-maintained	W-maintained	W-maintained	W-maintained	1	1	1	1	1	1	1
ENSTGUT00000008151	chr3_c	W-maintained	W-maintained	W-maintained	W-maintained	W-maintained	W-maintained	W-maintained	W-maintained	1	1	1	1	1	1	1
ENSTGUT00000008159	chr4	W-maintained	W-maintained	W-maintained	W-maintained	W-maintained	W-maintained	W-maintained	W-maintained	1	1	1	1	1	1	1
ENSTGUT00000008160	chr3_c	W-maintained	W-maintained	W-maintained	W-maintained	W-maintained	W-maintained	W-maintained	W-maintained	1	1	1	1	1	1	1
ENSTGUT00000008177	chr4	W-maintained	W-maintained	W-maintained	W-lost	W-maintained	W-maintained	W-maintained	W-maintained	1	1	1	1	1	1	1
ENSTGUT00000008178	chr8	W-maintained	W-maintained	W-maintained	W-maintained	W-maintained	W-maintained	W-maintained	W-maintained	1	1	1	1	1	1	1
ENSTGUT00000008195	chr3_c	W-maintained	W-maintained	W-maintained	W-maintained	W-maintained	W-maintained	W-maintained	W-maintained	1	1	1	1	1	1	1
ENSTGUT00000008198	chr4	W-maintained	W-maintained	W-maintained	W-maintained	W-maintained	W-maintained	W-maintained	W-maintained	1	1	1	1	1	1	1
ENSTGUT00000008201	chr8	W-maintained	W-maintained	W-maintained	W-maintained	W-maintained	W-maintained	W-maintained	W-maintained	1	1	1	1	1	1	1
ENSTGUT00000008206	chr8	W-maintained	W-maintained	W-maintained	W-maintained	W-maintained	W-maintained	W-maintained	W-lost	1	1	1	1	1	1	1
ENSTGUT00000008234	chr3_c	W-maintained	W-maintained	W-maintained	W-maintained	W-maintained	W-maintained	W-maintained	W-maintained	1	1	1	1	1	1	1
ENSTGUT00000008236	chr4	W-maintained	W-maintained	W-maintained	W-maintained	W-maintained	W-maintained	W-maintained	W-maintained	1	1	1	1	1	1	1
ENSTGUT00000008239	chr3_c	W-maintained	W-maintained	W-maintained	W-maintained	W-maintained	W-maintained	W-maintained	W-maintained	1	1	1	1	1	1	1
ENSTGUT00000008244	chr8	W-maintained	W-maintained	W-maintained	W-maintained	W-maintained	W-maintained	W-maintained	W-maintained	1	1	1	1	1	1	1
ENSTGUT00000008250	chr8	W-maintained	W-maintained	W-maintained	W-maintained	W-maintained	W-maintained	W-maintained	W-maintained	1	1	1	1	1	1	1
ENSTGUT00000008266	chr3_c	W-maintained	W-maintained	W-maintained	W-maintained	W-maintained	W-maintained	W-maintained	W-maintained	1	1	1	1	1	1	1
ENSTGUT00000008267	chr8	W-maintained	W-maintained	W-maintained	W-maintained	W-maintained	W-maintained	W-maintained	W-maintained	1	1	1	1	1	1	1
ENSTGUT00000008275	chr4	W-maintained	W-maintained	W-maintained	W-maintained	W-maintained	W-maintained	W-maintained	W-maintained	1	1	1	1	1	1	1
ENSTGUT00000008279	chr3_c	W-maintained	W-maintained	W-maintained	W-maintained	W-maintained	W-maintained	W-maintained	W-maintained	1	1	1	1	1	1	1
ENSTGUT00000008281	chr3_c	W-maintained	W-maintained	W-maintained	W-maintained	W-maintained	W-maintained	W-maintained	W-maintained	1	1	1	1	1	1	1
ENSTGUT00000008288	chr4	W-maintained	W-maintained	W-maintained	W-maintained	W-lost	W-maintained	W-maintained	W-maintained	1	1	1	1	1	1	1
ENSTGUT00000008291	chr3_c	W-maintained	W-maintained	W-maintained	W-maintained	W-maintained	W-maintained	W-maintained	W-maintained	1	1	1	1	1	1	1
ENSTGUT00000008294	chr3_c	W-maintained	W-maintained	W-maintained	W-maintained	W-maintained	W-maintained	W-maintained	W-maintained	1	1	1	1	1	1	1
ENSTGUT00000008295	chr4	W-maintained	W-lost	W-maintained	W-maintained	W-maintained	W-maintained	W-maintained	W-maintained	1	1	1	1	1	1	1
ENSTGUT00000008311	chr4	W-maintained	W-maintained	W-maintained	W-maintained	W-maintained	W-maintained	W-maintained	W-maintained	1	1	1	1	1	1	1
ENSTGUT00000008315	chr8	W-maintained	W-maintained	W-maintained	W-maintained	W-maintained	W-maintained	W-maintained	W-maintained	1	1	1	1	1	1	1
ENSTGUT00000008328	chr3_c	W-maintained	W-maintained	W-maintained	W-maintained	W-maintained	W-maintained	W-maintained	W-maintained	1	1	1	1	1	1	1
ENSTGUT00000008355	chr8	W-maintained	W-maintained	W-maintained	W-maintained	W-maintained	W-maintained	W-maintained	W-maintained	1	1	1	1	1	1	1
ENSTGUT00000008366	chr8	W-maintained	W-maintained	W-maintained	W-maintained	W-maintained	W-maintained	W-maintained	W-maintained	1	1	1	1	1	1	1
ENSTGUT00000008380	chr8	W-maintained	W-maintained	W-maintained	W-maintained	W-maintained	W-maintained	W-maintained	W-maintained	1	1	1	1	1	1	1
ENSTGUT00000008387	chr4	W-maintained	W-maintained	W-maintained	W-maintained	W-maintained	W-maintained	W-maintained	W-maintained	1	1	1	1	1	1	1
ENSTGUT00000008400	chr8	W-maintained	W-maintained	W-maintained	W-maintained	W-maintained	W-maintained	W-maintained	W-maintained	1	1	1	1	1	1	1
ENSTGUT00000008402	chr4	W-maintained	W-maintained	W-maintained	W-maintained	W-lost	W-maintained	W-maintained	W-maintained	1	1	1	1	1	1	1
ENSTGUT00000008405	chr8	W-maintained	W-maintained	W-maintained	W-maintained	W-maintained	W-maintained	W-maintained	W-maintained	1	1	1	1	1	1	1
ENSTGUT00000008417	chr4	W-maintained	W-maintained	W-maintained	W-maintained	W-maintained	W-maintained	W-maintained	W-maintained	1	1	1	1	1	1	1
ENSTGUT00000008432	chr3_c	W-maintained	W-maintained	W-maintained	W-maintained	W-maintained	W-maintained	W-maintained	W-maintained	1	1	1	1	1	1	1
ENSTGUT00000008452	chr8	W-maintained	W-maintained	W-maintained	W-maintained	W-maintained	W-maintained	W-maintained	W-maintained	1	1	1	1	1	1	1
ENSTGUT00000008464	chr3_c	W-maintained	W-maintained	W-maintained	W-maintained	W-maintained	W-maintained	W-maintained	W-maintained	1	1	1	1	1	1	1
ENSTGUT00000008468	chr3_c	W-maintained	W-maintained	W-maintained	W-maintained	W-maintained	W-maintained	W-maintained	W-maintained	1	1	1	1	1	1	1
ENSTGUT00000008476	chr4	W-maintained	W-maintained	W-maintained	W-maintained	W-maintained	W-maintained	W-maintained	W-maintained	1	1	1	1	1	1	1
ENSTGUT00000008481	chr3_c	W-maintained	W-maintained	W-maintained	W-maintained	W-maintained	W-maintained	W-maintained	W-maintained	1	1	1	1	1	1	1
ENSTGUT00000008485	chr4	W-maintained	W-maintained	W-maintained	W-maintained	W-maintained	W-maintained	W-maintained	W-maintained	1	1	1	1	1	1	1
ENSTGUT00000008487	chr3_c	W-maintained	W-maintained	W-maintained	W-maintained	W-maintained	W-maintained	W-maintained	W-maintained	1	1	1	1	1	1	1
ENSTGUT00000008496	chr8	W-maintained	W-maintained	W-maintained	W-maintained	W-maintained	W-maintained	W-maintained	W-maintained	1	1	1	1	1	1	1
ENSTGUT00000008498	chr3_c	W-maintained	W-maintained	W-maintained	W-maintained	W-maintained	W-maintained	W-maintained	W-maintained	1	1	1	1	1	1	1
ENSTGUT00000008504	chr4	W-maintained	W-lost	W-maintained	W-maintained	W-maintained	W-maintained	W-maintained	W-maintained	1	1	1	1	1	1	1
ENSTGUT00000008512	chr8	W-maintained	W-maintained	W-maintained	W-maintained	W-maintained	W-maintained	W-maintained	W-maintained	1	1	1	1	1	1	1
ENSTGUT00000008519	chr4	W-maintained	W-maintained	W-maintained	W-maintained	W-lost	W-maintained	W-maintained	W-maintained	1	1	1	1	1	1	1
ENSTGUT00000008525	chr3_c	W-maintained	W-maintained	W-maintained	W-maintained	W-maintained	W-maintained	W-maintained	W-maintained	1	1	1	1	1	1	1
ENSTGUT00000008545	chr3_c	W-maintained	W-maintained	W-maintained	W-maintained	W-maintained	W-maintained	W-maintained	W-maintained	1	1	1	1	1	1	1
ENSTGUT00000008564	chr8	W-maintained	W-maintained	W-maintained	W-maintained	W-maintained	W-maintained	W-maintained	W-maintained	1	1	1	1	1	1	1
ENSTGUT00000008566	chr4	W-maintained	W-maintained	W-maintained	W-maintained	W-maintained	W-maintained	W-maintained	W-maintained	1	1	1	1	1	1	1
ENSTGUT00000008580	chr3_c	W-maintained	W-maintained	W-maintained	W-maintained	W-maintained	W-maintained	W-maintained	W-maintained	1	1	1	1	1	1	1
ENSTGUT00000008585	chr3_c	W-maintained	W-maintained	W-maintained	W-maintained	W-maintained	W-maintained	W-maintained	W-maintained	1	1	1	1	1	1	1
ENSTGUT00000008595	chr8	W-maintained	W-maintained	W-maintained	W-maintained	W-maintained	W-maintained	W-maintained	W-maintained	1	1	1	1	1	1	1
ENSTGUT00000008612	chr8	W-maintained	W-maintained	W-maintained	W-maintained	W-maintained	W-maintained	W-maintained	W-maintained	1	1	1	1	1	1	1
ENSTGUT00000008623	chr3_c	W-maintained	W-maintained	W-maintained	W-maintained	W-maintained	W-maintained	W-maintained	W-maintained	1	1	1	1	1	1	1
ENSTGUT00000008627	chr4	W-maintained	W-maintained	W-maintained	W-lost	W-lost	W-maintained	W-maintained	W-maintained	1	1	1	1	1	1	0
ENSTGUT00000008631	chr4	W-maintained	W-maintained	W-maintained	W-maintained	W-maintained	W-maintained	W-maintained	W-maintained	1	1	1	1	1	1	1
ENSTGUT00000008644	chr3_c	W-maintained	W-lost	W-maintained	W-maintained	W-maintained	W-maintained	W-maintained	W-maintained	1	1	1	1	1	1	1
ENSTGUT00000008653	chr8	W-maintained	W-maintained	W-maintained	W-maintained	W-maintained	W-maintained	W-maintained	W-maintained	1	1	1	1	1	1	1
ENSTGUT00000008658	chr8	W-maintained	W-maintained	W-maintained	W-maintained	W-maintained	W-maintained	W-maintained	W-lost	1	1	1	1	1	1	1
ENSTGUT00000008660	chr5	W-maintained	W-maintained	W-maintained	W-maintained	W-maintained	W-maintained	W-maintained	W-maintained	1	1	1	1	1	1	1
ENSTGUT00000008664	chr5	W-lost	W-maintained	W-maintained	W-maintained	W-maintained	W-maintained	W-maintained	W-maintained	1	1	1	1	1	1	1
ENSTGUT00000008682	chr4	W-maintained	W-maintained	W-maintained	W-lost	W-maintained	W-maintained	W-maintained	W-maintained	1	1	1	1	1	1	1
ENSTGUT00000008689	chr8	W-maintained	W-maintained	W-maintained	W-maintained	W-maintained	W-maintained	W-maintained	W-maintained	1	1	1	1	1	1	1
ENSTGUT00000008690	chr5	W-maintained	W-maintained	W-maintained	W-maintained	W-maintained	W-maintained	W-maintained	W-maintained	1	1	1	1	1	1	1
ENSTGUT00000008694	chr8	W-maintained	W-maintained	W-maintained	W-maintained	W-maintained	W-maintained	W-maintained	W-maintained	1	1	1	1	1	1	1
ENSTGUT00000008702	chr3_c	W-maintained	W-maintained	W-maintained	W-maintained	W-maintained	W-maintained	W-maintained	W-maintained	1	1	1	1	1	1	1
ENSTGUT00000008716	chr4	W-maintained	W-maintained	W-maintained	W-maintained	W-maintained	W-maintained	W-maintained	W-maintained	1	1	1	1	1	1	1
ENSTGUT00000008720	chr5	W-maintained	W-maintained	W-maintained	W-maintained	W-maintained	W-maintained	W-maintained	W-maintained	1	1	1	1	1	1	1
ENSTGUT00000008721	chr3_c	W-maintained	W-maintained	W-maintained	W-maintained	W-maintained	W-maintained	W-maintained	W-maintained	1	1	1	1	1	1	1
ENSTGUT00000008722	chr8	W-maintained	W-maintained	W-maintained	W-maintained	W-maintained	W-maintained	W-maintained	W-maintained	1	1	1	1	1	1	1
ENSTGUT00000008733	chr3_c	W-maintained	W-maintained	W-maintained	W-maintained	W-maintained	W-maintained	W-maintained	W-maintained	1	1	1	1	1	1	1
ENSTGUT00000008737	chr5	W-maintained	W-maintained	W-maintained	W-maintained	W-maintained	W-maintained	W-maintained	W-maintained	1	1	1	1	1	1	1
ENSTGUT00000008740	chr3_c	W-maintained	W-maintained	W-maintained	W-maintained	W-maintained	W-maintained	W-maintained	W-maintained	1	1	1	1	1	1	1
ENSTGUT00000008743	chr3_c	W-maintained	W-maintained	W-maintained	W-maintained	W-maintained	W-maintained	W-maintained	W-maintained	1	1	1	1	1	1	1
ENSTGUT00000008744	chr5	W-maintained	W-maintained	W-maintained	W-maintained	W-maintained	W-maintained	W-maintained	W-maintained	1	1	1	1	1	1	1
ENSTGUT00000008745	chr8	W-maintained	W-maintained	W-maintained	W-maintained	W-maintained	W-maintained	W-maintained	W-maintained	1	1	1	1	1	1	1
ENSTGUT00000008750	chr3_c	W-maintained	W-maintained	W-maintained	W-maintained	W-maintained	W-maintained	W-maintained	W-maintained	1	1	1	1	1	1	1
ENSTGUT00000008755	chr8	W-maintained	W-maintained	W-maintained	W-maintained	W-maintained	W-maintained	W-maintained	W-maintained	1	1	1	1	1	1	1
ENSTGUT00000008756	chr4	W-maintained	W-maintained	W-maintained	W-maintained	W-maintained	W-maintained	W-maintained	W-maintained	1	1	1	1	1	1	1
ENSTGUT00000008760	chr5	W-maintained	W-maintained	W-maintained	W-maintained	W-maintained	W-maintained	W-maintained	W-maintained	1	1	1	1	1	1	1
ENSTGUT00000008775	chr3_c	W-maintained	W-maintained	W-maintained	W-maintained	W-maintained	W-maintained	W-maintained	W-maintained	1	1	1	1	1	1	1
ENSTGUT00000008779	chr4	W-maintained	W-maintained	W-maintained	W-maintained	W-maintained	W-maintained	W-maintained	W-maintained	1	1	1	1	1	1	1
ENSTGUT00000008785	chr5	W-maintained	W-maintained	W-maintained	W-maintained	W-maintained	W-maintained	W-maintained	W-maintained	1	1	1	1	1	1	1
ENSTGUT00000008791	chr4	W-maintained	W-maintained	W-maintained	W-maintained	W-maintained	W-maintained	W-maintained	W-maintained	1	1	1	1	1	1	1
ENSTGUT00000008792	chr3_c	W-maintained	W-maintained	W-maintained	W-maintained	W-maintained	W-maintained	W-maintained	W-maintained	1	1	1	1	1	1	1
ENSTGUT00000008798	chr3_c	W-maintained	W-maintained	W-maintained	W-maintained	W-maintained	W-maintained	W-maintained	W-maintained	1	1	1	1	1	1	1
ENSTGUT00000008801	chr4	W-maintained	W-maintained	W-maintained	W-maintained	W-maintained	W-maintained	W-maintained	W-maintained	1	1	1	1	1	1	1
ENSTGUT00000008811	chr4	W-maintained	W-maintained	W-maintained	W-maintained	W-maintained	W-maintained	W-maintained	W-maintained	1	1	1	1	1	1	1
ENSTGUT00000008814	chr4	W-maintained	W-maintained	W-maintained	W-maintained	W-maintained	W-maintained	W-maintained	W-maintained	1	1	1	1	1	1	1
ENSTGUT00000008818	chr5	W-maintained	W-maintained	W-maintained	W-maintained	W-maintained	W-maintained	W-maintained	W-maintained	1	1	1	1	1	1	1
ENSTGUT00000008821	chr3_c	W-maintained	W-maintained	W-maintained	W-maintained	W-maintained	W-maintained	W-maintained	W-maintained	1	1	1	1	1	1	1
ENSTGUT00000008822	chr4	W-maintained	W-maintained	W-maintained	W-maintained	W-maintained	W-maintained	W-maintained	W-maintained	1	1	1	1	1	1	1
ENSTGUT00000008832	chr5	W-maintained	W-maintained	W-maintained	W-maintained	W-maintained	W-maintained	W-maintained	W-maintained	1	1	1	1	1	1	1
ENSTGUT00000008849	chr5	W-maintained	W-maintained	W-maintained	W-maintained	W-maintained	W-maintained	W-maintained	W-maintained	1	1	1	1	1	1	1
ENSTGUT00000008855	chr3_c	W-maintained	W-maintained	W-maintained	W-maintained	W-maintained	W-maintained	W-maintained	W-maintained	1	1	1	1	1	1	1
ENSTGUT00000008864	chr5	W-maintained	W-maintained	W-maintained	W-maintained	W-maintained	W-maintained	W-maintained	W-maintained	1	1	1	1	1	1	1
ENSTGUT00000008873	chr3_c	W-maintained	W-maintained	W-maintained	W-maintained	W-maintained	W-maintained	W-maintained	W-maintained	1	1	1	1	1	1	1
ENSTGUT00000008877	chr8	W-maintained	W-maintained	W-maintained	W-maintained	W-maintained	W-maintained	W-maintained	W-lost	1	1	1	1	1	1	1
ENSTGUT00000008887	chr3_c	W-maintained	W-maintained	W-maintained	W-maintained	W-maintained	W-maintained	W-maintained	W-maintained	1	1	1	1	1	1	1
ENSTGUT00000008889	chr8	W-maintained	W-maintained	W-maintained	W-maintained	W-maintained	W-maintained	W-maintained	W-maintained	1	1	1	1	1	1	1
ENSTGUT00000008899	chr5	W-maintained	W-maintained	W-maintained	W-maintained	W-maintained	W-maintained	W-maintained	W-maintained	1	1	1	1	1	1	1
ENSTGUT00000008909	chr8	W-maintained	W-maintained	W-maintained	W-maintained	W-maintained	W-maintained	W-maintained	W-maintained	1	1	1	1	1	1	1
ENSTGUT00000008917	chr8	W-maintained	W-maintained	W-maintained	W-maintained	W-maintained	W-maintained	W-maintained	W-maintained	1	1	1	1	1	1	1
ENSTGUT00000008918	chr5	W-maintained	W-maintained	W-maintained	W-maintained	W-maintained	W-maintained	W-maintained	W-maintained	1	1	1	1	1	1	1
ENSTGUT00000008919	chr3_c	W-maintained	W-maintained	W-maintained	W-maintained	W-maintained	W-maintained	W-maintained	W-maintained	1	1	1	1	1	1	1
ENSTGUT00000008927	chr4	W-maintained	W-maintained	W-maintained	W-maintained	W-maintained	W-maintained	W-maintained	W-maintained	1	1	1	1	1	1	1
ENSTGUT00000008931	chr3_c	W-maintained	W-maintained	W-maintained	W-maintained	W-maintained	W-maintained	W-maintained	W-maintained	1	1	1	1	1	1	1
ENSTGUT00000008932	chr8	W-maintained	W-maintained	W-maintained	W-maintained	W-maintained	W-maintained	W-maintained	W-maintained	1	1	1	1	1	1	1
ENSTGUT00000008935	chr4	W-maintained	W-maintained	W-maintained	W-maintained	W-maintained	W-maintained	W-maintained	W-maintained	1	1	1	1	1	1	1
ENSTGUT00000008938	chr8	W-maintained	W-maintained	W-maintained	W-maintained	W-maintained	W-maintained	W-maintained	W-maintained	1	1	1	1	1	1	1
ENSTGUT00000008942	chr8	W-maintained	W-maintained	W-maintained	W-maintained	W-maintained	W-maintained	W-maintained	W-maintained	1	1	1	1	1	1	1
ENSTGUT00000008949	chr4	W-maintained	W-maintained	W-maintained	W-maintained	W-maintained	W-maintained	W-maintained	W-maintained	1	1	1	1	1	1	1
ENSTGUT00000008957	chr8	W-maintained	W-maintained	W-maintained	W-maintained	W-maintained	W-maintained	W-maintained	W-maintained	1	1	1	1	1	1	1
ENSTGUT00000008961	chr4	W-maintained	W-maintained	W-maintained	W-maintained	W-maintained	W-maintained	W-maintained	W-maintained	1	1	1	1	1	1	1
ENSTGUT00000008963	chr3_c	W-maintained	W-maintained	W-maintained	W-maintained	W-maintained	W-maintained	W-maintained	W-maintained	1	1	1	1	1	1	1
ENSTGUT00000008982	chr4	W-maintained	W-maintained	W-maintained	W-maintained	W-maintained	W-maintained	W-maintained	W-maintained	1	1	1	1	1	1	1
ENSTGUT00000008987	chr5	W-maintained	W-maintained	W-maintained	W-maintained	W-maintained	W-maintained	W-maintained	W-maintained	1	1	1	1	1	1	1
ENSTGUT00000009000	chr3_c	W-maintained	W-maintained	W-maintained	W-maintained	W-maintained	W-maintained	W-maintained	W-maintained	1	1	1	1	1	1	1
ENSTGUT00000009002	chr8	W-maintained	W-maintained	W-maintained	W-maintained	W-maintained	W-maintained	W-maintained	W-maintained	1	1	1	1	1	1	1
ENSTGUT00000009007	chr3_c	W-maintained	W-maintained	W-maintained	W-maintained	W-maintained	W-maintained	W-maintained	W-maintained	1	1	1	1	1	1	1
ENSTGUT00000009024	chr4	W-maintained	W-maintained	W-maintained	W-maintained	W-maintained	W-maintained	W-maintained	W-maintained	1	1	1	1	1	1	1
ENSTGUT00000009027	chr5	W-maintained	W-maintained	W-maintained	W-maintained	W-maintained	W-maintained	W-maintained	W-maintained	1	1	1	1	1	1	1
ENSTGUT00000009033	chr5	W-maintained	W-maintained	W-maintained	W-maintained	W-maintained	W-maintained	W-maintained	W-maintained	1	1	1	1	1	1	1
ENSTGUT00000009041	chr3_c	W-maintained	W-maintained	W-maintained	W-maintained	W-maintained	W-maintained	W-maintained	W-maintained	1	1	1	1	1	1	1
ENSTGUT00000009048	chr4	W-maintained	W-maintained	W-maintained	W-maintained	W-maintained	W-maintained	W-maintained	W-maintained	1	1	1	1	1	1	1
ENSTGUT00000009056	chr4	W-maintained	W-maintained	W-maintained	W-maintained	W-maintained	W-maintained	W-maintained	W-maintained	1	1	1	1	1	1	1
ENSTGUT00000009064	chr4	W-maintained	W-maintained	W-maintained	W-maintained	W-maintained	W-maintained	W-maintained	W-maintained	1	1	1	1	1	1	1
ENSTGUT00000009067	chr4	W-maintained	W-maintained	W-maintained	W-maintained	W-maintained	W-maintained	W-maintained	W-maintained	1	1	1	1	1	1	1
ENSTGUT00000009078	chr4	W-maintained	W-maintained	W-maintained	W-maintained	W-maintained	W-maintained	W-maintained	W-maintained	1	1	1	1	1	1	1
ENSTGUT00000009085	chr3_c	W-maintained	W-maintained	W-maintained	W-maintained	W-maintained	W-maintained	W-maintained	W-maintained	1	1	1	1	1	1	1
ENSTGUT00000009100	chr5	W-maintained	W-maintained	W-maintained	W-maintained	W-maintained	W-maintained	W-maintained	W-maintained	1	1	1	1	1	1	1
ENSTGUT00000009123	chr8	W-maintained	W-maintained	W-maintained	W-maintained	W-maintained	W-maintained	W-maintained	W-maintained	1	1	1	1	1	1	1
ENSTGUT00000009130	chr3_c	W-maintained	W-maintained	W-maintained	W-maintained	W-maintained	W-maintained	W-maintained	W-maintained	1	1	1	1	1	1	1
ENSTGUT00000009141	chr3_c	W-maintained	W-maintained	W-maintained	W-maintained	W-maintained	W-maintained	W-maintained	W-maintained	1	1	1	1	1	1	1
ENSTGUT00000009142	chr5	W-lost	W-maintained	W-maintained	W-maintained	W-maintained	W-maintained	W-maintained	W-maintained	1	1	1	1	1	1	1
ENSTGUT00000009146	chr4	W-maintained	W-maintained	W-maintained	W-maintained	W-maintained	W-maintained	W-maintained	W-maintained	1	1	1	1	1	1	1
ENSTGUT00000009148	chr3_c	W-maintained	W-maintained	W-maintained	W-maintained	W-maintained	W-maintained	W-maintained	W-maintained	1	1	1	1	1	1	1
ENSTGUT00000009158	chr3_c	W-maintained	W-maintained	W-maintained	W-maintained	W-maintained	W-maintained	W-maintained	W-maintained	1	1	1	1	1	1	1
ENSTGUT00000009159	chr4	W-maintained	W-maintained	W-maintained	W-maintained	W-maintained	W-maintained	W-maintained	W-maintained	1	1	1	1	1	1	1
ENSTGUT00000009165	chr5	W-maintained	W-maintained	W-maintained	W-maintained	W-maintained	W-maintained	W-maintained	W-maintained	1	1	1	1	1	1	1
ENSTGUT00000009168	chr8	W-maintained	W-maintained	W-maintained	W-maintained	W-maintained	W-maintained	W-maintained	W-maintained	1	1	1	1	1	1	1
ENSTGUT00000009169	chr5	W-maintained	W-maintained	W-maintained	W-maintained	W-maintained	W-maintained	W-maintained	W-maintained	1	1	1	1	1	1	1
ENSTGUT00000009174	chr5	W-maintained	W-maintained	W-maintained	W-maintained	W-maintained	W-maintained	W-maintained	W-maintained	1	1	1	1	1	1	1
ENSTGUT00000009175	chr3_c	W-maintained	W-maintained	W-maintained	W-maintained	W-maintained	W-maintained	W-maintained	W-maintained	1	1	1	1	1	1	1
ENSTGUT00000009180	chr3_c	W-maintained	W-maintained	W-maintained	W-maintained	W-maintained	W-maintained	W-maintained	W-maintained	1	1	1	1	1	1	1
ENSTGUT00000009185	chr5	W-maintained	W-maintained	W-maintained	W-maintained	W-maintained	W-maintained	W-maintained	W-maintained	1	1	1	1	1	1	1
ENSTGUT00000009189	chr3_c	W-maintained	W-maintained	W-maintained	W-maintained	W-maintained	W-maintained	W-maintained	W-maintained	1	1	1	1	1	1	1
ENSTGUT00000009195	chr4	W-maintained	W-maintained	W-maintained	W-maintained	W-maintained	W-maintained	W-maintained	W-maintained	1	1	1	1	1	1	1
ENSTGUT00000009196	chr5	W-maintained	W-maintained	W-maintained	W-maintained	W-maintained	W-maintained	W-maintained	W-maintained	1	1	1	1	1	1	1
ENSTGUT00000009217	chr4	W-maintained	W-maintained	W-maintained	W-maintained	W-maintained	W-maintained	W-maintained	W-maintained	1	1	1	1	1	1	1
ENSTGUT00000009218	chr5	W-maintained	W-maintained	W-maintained	W-maintained	W-maintained	W-maintained	W-maintained	W-maintained	1	1	1	1	1	1	1
ENSTGUT00000009227	chr5	W-lost	W-maintained	W-maintained	W-maintained	W-maintained	W-maintained	W-maintained	W-maintained	1	1	1	1	1	1	1
ENSTGUT00000009248	chr3_c	W-maintained	W-maintained	W-maintained	W-maintained	W-maintained	W-maintained	W-maintained	W-maintained	1	1	1	1	1	1	1
ENSTGUT00000009249	chr8	W-maintained	W-maintained	W-maintained	W-maintained	W-maintained	W-maintained	W-maintained	W-maintained	1	1	1	1	1	1	1
ENSTGUT00000009256	chr4	W-maintained	W-maintained	W-maintained	W-maintained	W-lost	W-maintained	W-maintained	W-maintained	1	1	1	1	1	1	1
ENSTGUT00000009259	chr5	W-maintained	W-maintained	W-maintained	W-maintained	W-maintained	W-lost	W-maintained	W-maintained	1	1	1	1	1	1	1
ENSTGUT00000009261	chr8	W-maintained	W-maintained	W-maintained	W-maintained	W-maintained	W-maintained	W-maintained	W-maintained	1	1	1	1	1	1	1
ENSTGUT00000009271	chr8	W-maintained	W-maintained	W-maintained	W-maintained	W-maintained	W-maintained	W-maintained	W-maintained	1	1	1	1	1	1	1
ENSTGUT00000009279	chr3_c	W-maintained	W-maintained	W-maintained	W-maintained	W-maintained	W-maintained	W-maintained	W-maintained	1	1	1	1	1	1	1
ENSTGUT00000009288	chr5	W-maintained	W-maintained	W-maintained	W-maintained	W-maintained	W-maintained	W-maintained	W-maintained	1	1	1	1	1	1	1
ENSTGUT00000009295	chr5	W-maintained	W-maintained	W-maintained	W-maintained	W-maintained	W-maintained	W-maintained	W-maintained	1	1	1	1	1	1	1
ENSTGUT00000009303	chr5	W-maintained	W-maintained	W-maintained	W-maintained	W-maintained	W-maintained	W-maintained	W-maintained	1	1	1	1	1	1	1
ENSTGUT00000009320	chr4	W-maintained	W-maintained	W-maintained	W-maintained	W-maintained	W-maintained	W-maintained	W-maintained	1	1	1	1	1	1	1
ENSTGUT00000009327	chr5	W-maintained	W-maintained	W-maintained	W-maintained	W-maintained	W-maintained	W-maintained	W-maintained	1	1	1	1	1	1	1
ENSTGUT00000009343	chr5	W-maintained	W-maintained	W-maintained	W-maintained	W-maintained	W-maintained	W-maintained	W-maintained	1	1	1	1	1	1	1
ENSTGUT00000009352	chr4	W-maintained	W-maintained	W-maintained	W-maintained	W-lost	W-maintained	W-maintained	W-maintained	1	1	1	1	1	1	1
ENSTGUT00000009370	chr5	W-maintained	W-maintained	W-maintained	W-maintained	W-maintained	W-maintained	W-maintained	W-maintained	1	1	1	1	1	1	1
ENSTGUT00000009377	chr3_c	W-maintained	W-maintained	W-maintained	W-maintained	W-maintained	W-lost	W-lost	W-maintained	1	1	1	1	1	1	1
ENSTGUT00000009385	chr4	W-maintained	W-maintained	W-maintained	W-maintained	W-maintained	W-maintained	W-maintained	W-maintained	1	1	1	1	1	1	1
ENSTGUT00000009392	chr4	W-maintained	W-maintained	W-maintained	W-maintained	W-maintained	W-maintained	W-maintained	W-maintained	1	1	1	1	1	1	1
ENSTGUT00000009405	chr5	W-maintained	W-maintained	W-maintained	W-maintained	W-maintained	W-maintained	W-maintained	W-maintained	1	1	1	1	1	1	1
ENSTGUT00000009408	chr4	W-maintained	W-maintained	W-maintained	W-maintained	W-maintained	W-maintained	W-maintained	W-maintained	1	1	1	1	1	1	1
ENSTGUT00000009409	chr3_c	W-maintained	W-maintained	W-maintained	W-maintained	W-maintained	W-maintained	W-maintained	W-maintained	1	1	1	1	1	1	1
ENSTGUT00000009412	chr4	W-maintained	W-maintained	W-maintained	W-maintained	W-lost	W-maintained	W-maintained	W-maintained	1	1	1	1	1	1	1
ENSTGUT00000009424	chr4	W-maintained	W-maintained	W-maintained	W-maintained	W-maintained	W-maintained	W-maintained	W-maintained	1	1	1	1	1	1	1
ENSTGUT00000009434	chr3_c	W-maintained	W-maintained	W-maintained	W-maintained	W-maintained	W-maintained	W-maintained	W-maintained	1	1	1	1	1	1	1
ENSTGUT00000009452	chr3_c	W-maintained	W-maintained	W-maintained	W-maintained	W-maintained	W-maintained	W-maintained	W-maintained	1	1	1	1	1	1	1
ENSTGUT00000009468	chr5	W-maintained	W-maintained	W-maintained	W-maintained	W-maintained	W-maintained	W-maintained	W-maintained	1	1	1	1	1	1	1
ENSTGUT00000009472	chr3_c	W-maintained	W-maintained	W-maintained	W-maintained	W-maintained	W-maintained	W-maintained	W-maintained	1	1	1	1	1	1	1
ENSTGUT00000009477	chr3_c	W-maintained	W-maintained	W-maintained	W-maintained	W-maintained	W-maintained	W-maintained	W-maintained	1	1	1	1	1	1	1
ENSTGUT00000009478	chr4	W-maintained	W-maintained	W-maintained	W-maintained	W-maintained	W-maintained	W-maintained	W-maintained	1	1	1	1	1	1	1
ENSTGUT00000009490	chr3_c	W-maintained	W-maintained	W-maintained	W-maintained	W-maintained	W-maintained	W-maintained	W-maintained	1	1	1	1	1	1	1
ENSTGUT00000009505	chr3_c	W-maintained	W-maintained	W-maintained	W-maintained	W-maintained	W-maintained	W-maintained	W-maintained	1	1	1	1	1	1	1
ENSTGUT00000009513	chr4	W-maintained	W-maintained	W-maintained	W-maintained	W-maintained	W-maintained	W-maintained	W-maintained	1	1	1	1	1	1	1
ENSTGUT00000009516	chr4	W-maintained	W-maintained	W-maintained	W-maintained	W-maintained	W-maintained	W-maintained	W-maintained	1	1	1	1	1	1	1
ENSTGUT00000009517	chr4	W-maintained	W-maintained	W-maintained	W-maintained	W-maintained	W-maintained	W-maintained	W-maintained	1	1	1	1	1	1	1
ENSTGUT00000009519	chr5	W-maintained	W-maintained	W-maintained	W-maintained	W-maintained	W-maintained	W-maintained	W-maintained	1	1	1	1	1	1	1
ENSTGUT00000009522	chr4	W-maintained	W-maintained	W-maintained	W-maintained	W-maintained	W-maintained	W-maintained	W-maintained	1	1	1	1	1	1	1
ENSTGUT00000009532	chr3_c	W-maintained	W-maintained	W-maintained	W-maintained	W-maintained	W-maintained	W-maintained	W-maintained	1	1	1	1	1	1	1
ENSTGUT00000009538	chr5	W-maintained	W-maintained	W-maintained	W-maintained	W-maintained	W-maintained	W-maintained	W-maintained	1	1	1	1	1	1	1
ENSTGUT00000009542	chr5	W-maintained	W-maintained	W-maintained	W-maintained	W-maintained	W-maintained	W-maintained	W-maintained	1	1	1	1	1	1	1
ENSTGUT00000009543	chr3_c	W-lost	W-lost	W-maintained	W-maintained	W-maintained	W-maintained	W-maintained	W-maintained	1	1	1	1	0	1	1
ENSTGUT00000009562	chr5	W-maintained	W-maintained	W-maintained	W-maintained	W-maintained	W-maintained	W-maintained	W-maintained	1	1	1	1	1	1	1
ENSTGUT00000009571	chr3_c	W-maintained	W-maintained	W-maintained	W-maintained	W-maintained	W-maintained	W-maintained	W-maintained	1	1	1	1	1	1	1
ENSTGUT00000009574	chr3_c	W-maintained	W-maintained	W-maintained	W-lost	W-maintained	W-maintained	W-maintained	W-maintained	1	1	1	1	1	1	1
ENSTGUT00000009590	chr3_c	W-maintained	W-maintained	W-maintained	W-maintained	W-maintained	W-maintained	W-maintained	W-maintained	1	1	1	1	1	1	1
ENSTGUT00000009617	chr3_c	W-maintained	W-maintained	W-maintained	W-maintained	W-maintained	W-maintained	W-maintained	W-maintained	1	1	1	1	1	1	1
ENSTGUT00000009638	chr5	W-lost	W-lost	W-maintained	W-maintained	W-maintained	W-maintained	W-maintained	W-maintained	1	1	1	1	0	1	1
ENSTGUT00000009639	chr5	W-maintained	W-maintained	W-maintained	W-maintained	W-maintained	W-maintained	W-maintained	W-maintained	1	1	1	1	1	1	1
ENSTGUT00000009649	chr3_c	W-maintained	W-maintained	W-maintained	W-maintained	W-maintained	W-maintained	W-maintained	W-maintained	1	1	1	1	1	1	1
ENSTGUT00000009666	chr5	W-maintained	W-maintained	W-maintained	W-maintained	W-maintained	W-maintained	W-maintained	W-maintained	1	1	1	1	1	1	1
ENSTGUT00000009679	chr5	W-maintained	W-maintained	W-maintained	W-maintained	W-maintained	W-maintained	W-maintained	W-maintained	1	1	1	1	1	1	1
ENSTGUT00000009709	chr5	W-maintained	W-maintained	W-maintained	W-maintained	W-maintained	W-maintained	W-maintained	W-maintained	1	1	1	1	1	1	1
ENSTGUT00000009721	chr5	W-maintained	W-maintained	W-maintained	W-maintained	W-maintained	W-maintained	W-maintained	W-maintained	1	1	1	1	1	1	1
ENSTGUT00000009727	chr3_c	W-maintained	W-maintained	W-maintained	W-maintained	W-maintained	W-maintained	W-maintained	W-maintained	1	1	1	1	1	1	1
ENSTGUT00000009752	chr3_c	W-maintained	W-maintained	W-maintained	W-maintained	W-maintained	W-maintained	W-maintained	W-maintained	1	1	1	1	1	1	1
ENSTGUT00000009759	chr3_c	W-lost	W-maintained	W-maintained	W-maintained	W-maintained	W-maintained	W-maintained	W-maintained	1	1	1	1	1	1	1
ENSTGUT00000009772	chr5	W-maintained	W-maintained	W-maintained	W-maintained	W-maintained	W-maintained	W-maintained	W-maintained	1	1	1	1	1	1	1
ENSTGUT00000009774	chr3_c	W-maintained	W-maintained	W-maintained	W-maintained	W-maintained	W-maintained	W-maintained	W-maintained	1	1	1	1	1	1	1
ENSTGUT00000009779	chr5	W-maintained	W-maintained	W-maintained	W-maintained	W-maintained	W-maintained	W-maintained	W-maintained	1	1	1	1	1	1	1
ENSTGUT00000009807	chr5	W-maintained	W-maintained	W-maintained	W-maintained	W-maintained	W-maintained	W-maintained	W-maintained	1	1	1	1	1	1	1
ENSTGUT00000009816	chr5	W-maintained	W-maintained	W-maintained	W-maintained	W-maintained	W-maintained	W-maintained	W-maintained	1	1	1	1	1	1	1
ENSTGUT00000009834	chr3_c	W-maintained	W-maintained	W-maintained	W-maintained	W-maintained	W-maintained	W-maintained	W-maintained	1	1	1	1	1	1	1
ENSTGUT00000009840	chr5	W-maintained	W-maintained	W-maintained	W-maintained	W-maintained	W-maintained	W-maintained	W-maintained	1	1	1	1	1	1	1
ENSTGUT00000009841	chr5	W-maintained	W-maintained	W-maintained	W-maintained	W-maintained	W-maintained	W-maintained	W-maintained	1	1	1	1	1	1	1
ENSTGUT00000009846	chr3_c	W-maintained	W-maintained	W-maintained	W-maintained	W-maintained	W-maintained	W-maintained	W-maintained	1	1	1	1	1	1	1
ENSTGUT00000009851	chr5	W-maintained	W-maintained	W-maintained	W-maintained	W-maintained	W-maintained	W-maintained	W-maintained	1	1	1	1	1	1	1
ENSTGUT00000009858	chr5	W-maintained	W-maintained	W-maintained	W-maintained	W-maintained	W-maintained	W-maintained	W-maintained	1	1	1	1	1	1	1
ENSTGUT00000009867	chr3_c	W-maintained	W-maintained	W-maintained	W-maintained	W-maintained	W-maintained	W-maintained	W-maintained	1	1	1	1	1	1	1
ENSTGUT00000009876	chr3_c	W-maintained	W-maintained	W-maintained	W-maintained	W-maintained	W-maintained	W-maintained	W-maintained	1	1	1	1	1	1	1
ENSTGUT00000009891	chr5	W-maintained	W-maintained	W-maintained	W-maintained	W-maintained	W-maintained	W-maintained	W-maintained	1	1	1	1	1	1	1
ENSTGUT00000009915	chr5	W-maintained	W-maintained	W-maintained	W-maintained	W-maintained	W-maintained	W-maintained	W-maintained	1	1	1	1	1	1	1
ENSTGUT00000009927	chr3_c	W-maintained	W-maintained	W-maintained	W-maintained	W-maintained	W-maintained	W-maintained	W-maintained	1	1	1	1	1	1	1
ENSTGUT00000009928	chr5	W-maintained	W-maintained	W-maintained	W-maintained	W-maintained	W-maintained	W-maintained	W-maintained	1	1	1	1	1	1	1
ENSTGUT00000009937	chr5	W-maintained	W-maintained	W-maintained	W-maintained	W-maintained	W-maintained	W-maintained	W-maintained	1	1	1	1	1	1	1
ENSTGUT00000009954	chr3_c	W-maintained	W-maintained	W-maintained	W-maintained	W-maintained	W-maintained	W-maintained	W-maintained	1	1	1	1	1	1	1
ENSTGUT00000009966	chr5	W-maintained	W-maintained	W-maintained	W-maintained	W-maintained	W-maintained	W-maintained	W-maintained	1	1	1	1	1	1	1
ENSTGUT00000009969	chr3_c	W-lost	W-maintained	W-maintained	W-maintained	W-maintained	W-maintained	W-maintained	W-maintained	1	1	1	1	1	1	1
ENSTGUT00000010017	chr5	W-maintained	W-lost	W-maintained	W-maintained	W-maintained	W-maintained	W-maintained	W-maintained	1	1	1	1	1	1	1
ENSTGUT00000010029	chr5	W-maintained	W-maintained	W-maintained	W-maintained	W-maintained	W-maintained	W-maintained	W-maintained	1	1	1	1	1	1	1
ENSTGUT00000010033	chr5	W-maintained	W-maintained	W-maintained	W-maintained	W-maintained	W-maintained	W-maintained	W-maintained	1	1	1	1	1	1	1
ENSTGUT00000010036	chr3_c	W-maintained	W-maintained	W-maintained	W-maintained	W-maintained	W-maintained	W-maintained	W-maintained	1	1	1	1	1	1	1
ENSTGUT00000010046	chr3_c	W-maintained	W-maintained	W-maintained	W-maintained	W-maintained	W-maintained	W-maintained	W-maintained	1	1	1	1	1	1	1
ENSTGUT00000010056	chr3_c	W-maintained	W-maintained	W-maintained	W-maintained	W-maintained	W-maintained	W-maintained	W-maintained	1	1	1	1	1	1	1
ENSTGUT00000010065	chr3_c	W-maintained	W-maintained	W-maintained	W-maintained	W-maintained	W-maintained	W-maintained	W-maintained	1	1	1	1	1	1	1
ENSTGUT00000010077	chr5	W-maintained	W-maintained	W-maintained	W-maintained	W-maintained	W-maintained	W-maintained	W-maintained	1	1	1	1	1	1	1
ENSTGUT00000010108	chr3_c	W-maintained	W-maintained	W-maintained	W-maintained	W-maintained	W-maintained	W-maintained	W-maintained	1	1	1	1	1	1	1
ENSTGUT00000010132	chr5	W-maintained	W-maintained	W-maintained	W-maintained	W-maintained	W-maintained	W-maintained	W-maintained	1	1	1	1	1	1	1
ENSTGUT00000010138	chr3_c	W-maintained	W-maintained	W-maintained	W-maintained	W-maintained	W-maintained	W-maintained	W-maintained	1	1	1	1	1	1	1
ENSTGUT00000010145	chr3_c	W-maintained	W-maintained	W-maintained	W-maintained	W-maintained	W-maintained	W-maintained	W-maintained	1	1	1	1	1	1	1
ENSTGUT00000010151	chr5	W-lost	W-maintained	W-maintained	W-maintained	W-maintained	W-maintained	W-maintained	W-maintained	1	1	1	1	1	1	1
ENSTGUT00000010160	chr3_c	W-maintained	W-maintained	W-maintained	W-maintained	W-maintained	W-maintained	W-maintained	W-maintained	1	1	1	1	1	1	1
ENSTGUT00000010185	chr5	W-maintained	W-maintained	W-maintained	W-maintained	W-maintained	W-maintained	W-maintained	W-maintained	1	1	1	1	1	1	1
ENSTGUT00000010190	chr3_c	W-lost	W-maintained	W-maintained	W-maintained	W-maintained	W-maintained	W-maintained	W-maintained	1	1	1	1	1	1	1
ENSTGUT00000010195	chr5	W-maintained	W-maintained	W-maintained	W-maintained	W-maintained	W-maintained	W-maintained	W-maintained	1	1	1	1	1	1	1
ENSTGUT00000010205	chr3_c	W-maintained	W-maintained	W-maintained	W-maintained	W-maintained	W-maintained	W-maintained	W-maintained	1	1	1	1	1	1	1
ENSTGUT00000010212	chr5	W-maintained	W-maintained	W-maintained	W-maintained	W-maintained	W-maintained	W-maintained	W-maintained	1	1	1	1	1	1	1
ENSTGUT00000010213	chr3_c	W-maintained	W-maintained	W-maintained	W-maintained	W-maintained	W-maintained	W-maintained	W-maintained	1	1	1	1	1	1	1
ENSTGUT00000010227	chr5	W-maintained	W-maintained	W-maintained	W-maintained	W-maintained	W-maintained	W-maintained	W-maintained	1	1	1	1	1	1	1
ENSTGUT00000010237	chr5	W-lost	W-lost	W-maintained	W-maintained	W-maintained	W-maintained	W-maintained	W-maintained	1	1	1	1	0	1	1
ENSTGUT00000010243	chr3_c	W-maintained	W-maintained	W-maintained	W-maintained	W-maintained	W-maintained	W-maintained	W-maintained	1	1	1	1	1	1	1
ENSTGUT00000010246	chr5	W-maintained	W-maintained	W-maintained	W-maintained	W-maintained	W-maintained	W-maintained	W-maintained	1	1	1	1	1	1	1
ENSTGUT00000010270	chr5	W-maintained	W-maintained	W-maintained	W-maintained	W-maintained	W-maintained	W-maintained	W-maintained	1	1	1	1	1	1	1
ENSTGUT00000010275	chr5	W-maintained	W-maintained	W-maintained	W-maintained	W-maintained	W-maintained	W-maintained	W-maintained	1	1	1	1	1	1	1
ENSTGUT00000010280	chr3_c	W-maintained	W-maintained	W-maintained	W-maintained	W-maintained	W-maintained	W-maintained	W-maintained	1	1	1	1	1	1	1
ENSTGUT00000010289	chr3_c	W-maintained	W-maintained	W-maintained	W-maintained	W-maintained	W-maintained	W-maintained	W-maintained	1	1	1	1	1	1	1
ENSTGUT00000010299	chr5	W-maintained	W-maintained	W-maintained	W-maintained	W-maintained	W-maintained	W-maintained	W-maintained	1	1	1	1	1	1	1
ENSTGUT00000010307	chr3_c	W-maintained	W-maintained	W-maintained	W-maintained	W-maintained	W-maintained	W-maintained	W-maintained	1	1	1	1	1	1	1
ENSTGUT00000010309	chr3_c	W-maintained	W-maintained	W-maintained	W-maintained	W-maintained	W-maintained	W-maintained	W-maintained	1	1	1	1	1	1	1
ENSTGUT00000010312	chr5	W-maintained	W-maintained	W-maintained	W-maintained	W-maintained	W-maintained	W-maintained	W-maintained	1	1	1	1	1	1	1
ENSTGUT00000010332	chr5	W-maintained	W-maintained	W-maintained	W-maintained	W-maintained	W-maintained	W-maintained	W-maintained	1	1	1	1	1	1	1
ENSTGUT00000010335	chr3_c	W-maintained	W-maintained	W-maintained	W-maintained	W-maintained	W-maintained	W-maintained	W-maintained	1	1	1	1	1	1	1
ENSTGUT00000010346	chr5	W-maintained	W-maintained	W-maintained	W-maintained	W-maintained	W-maintained	W-maintained	W-maintained	1	1	1	1	1	1	1
ENSTGUT00000010354	chr5	W-maintained	W-maintained	W-maintained	W-maintained	W-maintained	W-maintained	W-maintained	W-maintained	1	1	1	1	1	1	1
ENSTGUT00000010378	chr3_c	W-maintained	W-maintained	W-maintained	W-maintained	W-maintained	W-maintained	W-maintained	W-maintained	1	1	1	1	1	1	1
ENSTGUT00000010384	chr3_c	W-maintained	W-maintained	W-maintained	W-maintained	W-maintained	W-maintained	W-maintained	W-maintained	1	1	1	1	1	1	1
ENSTGUT00000010386	chr5	W-maintained	W-maintained	W-maintained	W-maintained	W-maintained	W-maintained	W-maintained	W-maintained	1	1	1	1	1	1	1
ENSTGUT00000010402	chr3_c	W-maintained	W-maintained	W-maintained	W-maintained	W-maintained	W-maintained	W-maintained	W-maintained	1	1	1	1	1	1	1
ENSTGUT00000010406	chr3_c	W-maintained	W-maintained	W-maintained	W-maintained	W-maintained	W-maintained	W-maintained	W-maintained	1	1	1	1	1	1	1
ENSTGUT00000010410	chr3_c	W-maintained	W-maintained	W-maintained	W-maintained	W-maintained	W-maintained	W-maintained	W-maintained	1	1	1	1	1	1	1
ENSTGUT00000010413	chr5	W-maintained	W-maintained	W-maintained	W-maintained	W-maintained	W-maintained	W-maintained	W-maintained	1	1	1	1	1	1	1
ENSTGUT00000010423	chr3_c	W-maintained	W-maintained	W-maintained	W-maintained	W-maintained	W-maintained	W-maintained	W-maintained	1	1	1	1	1	1	1
ENSTGUT00000010427	chr3_c	W-maintained	W-maintained	W-maintained	W-maintained	W-maintained	W-maintained	W-maintained	W-maintained	1	1	1	1	1	1	1
ENSTGUT00000010436	chr3_c	W-maintained	W-maintained	W-maintained	W-maintained	W-maintained	W-maintained	W-maintained	W-maintained	1	1	1	1	1	1	1
ENSTGUT00000010462	chr5	W-maintained	W-maintained	W-maintained	W-maintained	W-maintained	W-maintained	W-maintained	W-maintained	1	1	1	1	1	1	1
ENSTGUT00000010463	chr3_c	W-maintained	W-maintained	W-maintained	W-maintained	W-maintained	W-maintained	W-maintained	W-maintained	1	1	1	1	1	1	1
ENSTGUT00000010479	chr5	W-maintained	W-maintained	W-maintained	W-maintained	W-maintained	W-maintained	W-maintained	W-maintained	1	1	1	1	1	1	1
ENSTGUT00000010482	chr3_c	W-maintained	W-maintained	W-maintained	W-maintained	W-maintained	W-maintained	W-maintained	W-maintained	1	1	1	1	1	1	1
ENSTGUT00000010491	chr5	W-maintained	W-maintained	W-maintained	W-maintained	W-maintained	W-maintained	W-maintained	W-maintained	1	1	1	1	1	1	1
ENSTGUT00000010505	chr3_c	W-maintained	W-maintained	W-maintained	W-maintained	W-maintained	W-maintained	W-maintained	W-maintained	1	1	1	1	1	1	1
ENSTGUT00000010509	chr5	W-maintained	W-maintained	W-maintained	W-maintained	W-maintained	W-maintained	W-maintained	W-maintained	1	1	1	1	1	1	1
ENSTGUT00000010512	chr5	W-maintained	W-maintained	W-maintained	W-maintained	W-maintained	W-maintained	W-maintained	W-maintained	1	1	1	1	1	1	1
ENSTGUT00000010514	chr3_c	W-maintained	W-maintained	W-maintained	W-maintained	W-maintained	W-maintained	W-maintained	W-maintained	1	1	1	1	1	1	1
ENSTGUT00000010519	chr5	W-maintained	W-maintained	W-maintained	W-maintained	W-maintained	W-maintained	W-maintained	W-maintained	1	1	1	1	1	1	1
ENSTGUT00000010520	chr3_c	W-maintained	W-maintained	W-maintained	W-maintained	W-maintained	W-maintained	W-maintained	W-maintained	1	1	1	1	1	1	1
ENSTGUT00000010527	chr3_c	W-maintained	W-lost	W-maintained	W-maintained	W-maintained	W-maintained	W-maintained	W-maintained	1	1	1	1	1	1	1
ENSTGUT00000010531	chr5	W-maintained	W-maintained	W-maintained	W-maintained	W-maintained	W-maintained	W-maintained	W-maintained	1	1	1	1	1	1	1
ENSTGUT00000010539	chr5	W-maintained	W-maintained	W-maintained	W-maintained	W-maintained	W-maintained	W-maintained	W-maintained	1	1	1	1	1	1	1
ENSTGUT00000010541	chr5	W-maintained	W-lost	W-maintained	W-maintained	W-maintained	W-maintained	W-maintained	W-maintained	1	1	1	1	1	1	1
ENSTGUT00000010551	chr5	W-maintained	W-maintained	W-maintained	W-maintained	W-maintained	W-maintained	W-maintained	W-maintained	1	1	1	1	1	1	1
ENSTGUT00000010559	chr3_c	W-maintained	W-maintained	W-maintained	W-maintained	W-maintained	W-maintained	W-maintained	W-maintained	1	1	1	1	1	1	1
ENSTGUT00000010560	chr3_c	W-maintained	W-maintained	W-maintained	W-maintained	W-maintained	W-maintained	W-maintained	W-maintained	1	1	1	1	1	1	1
ENSTGUT00000010563	chr5	W-maintained	W-maintained	W-maintained	W-maintained	W-maintained	W-maintained	W-maintained	W-maintained	1	1	1	1	1	1	1
ENSTGUT00000010568	chr3_c	W-maintained	W-maintained	W-maintained	W-maintained	W-maintained	W-maintained	W-maintained	W-maintained	1	1	1	1	1	1	1
ENSTGUT00000010572	chr5	W-maintained	W-maintained	W-maintained	W-maintained	W-maintained	W-maintained	W-maintained	W-maintained	1	1	1	1	1	1	1
ENSTGUT00000010578	chr5	W-maintained	W-maintained	W-maintained	W-maintained	W-maintained	W-maintained	W-maintained	W-maintained	1	1	1	1	1	1	1
ENSTGUT00000010580	chr5	W-maintained	W-maintained	W-maintained	W-maintained	W-maintained	W-maintained	W-maintained	W-maintained	1	1	1	1	1	1	1
ENSTGUT00000010582	chr5	W-maintained	W-maintained	W-maintained	W-maintained	W-maintained	W-maintained	W-maintained	W-maintained	1	1	1	1	1	1	1
ENSTGUT00000010601	chr5	W-maintained	W-maintained	W-maintained	W-maintained	W-maintained	W-maintained	W-maintained	W-maintained	1	1	1	1	1	1	1
ENSTGUT00000010620	chr3_c	W-maintained	W-maintained	W-maintained	W-maintained	W-maintained	W-maintained	W-maintained	W-maintained	1	1	1	1	1	1	1
ENSTGUT00000010628	chr3_c	W-maintained	W-maintained	W-maintained	W-maintained	W-maintained	W-maintained	W-maintained	W-maintained	1	1	1	1	1	1	1
ENSTGUT00000010635	chr3_c	W-maintained	W-maintained	W-maintained	W-maintained	W-maintained	W-maintained	W-maintained	W-maintained	1	1	1	1	1	1	1
ENSTGUT00000010636	chr5	W-maintained	W-maintained	W-maintained	W-maintained	W-maintained	W-maintained	W-maintained	W-maintained	1	1	1	1	1	1	1
ENSTGUT00000010640	chr3_c	W-maintained	W-maintained	W-maintained	W-maintained	W-maintained	W-maintained	W-maintained	W-maintained	1	1	1	1	1	1	1
ENSTGUT00000010649	chr5	W-maintained	W-maintained	W-maintained	W-maintained	W-maintained	W-maintained	W-maintained	W-maintained	1	1	1	1	1	1	1
ENSTGUT00000010651	chr3_c	W-maintained	W-maintained	W-maintained	W-maintained	W-maintained	W-maintained	W-maintained	W-maintained	1	1	1	1	1	1	1
ENSTGUT00000010660	chr5	W-maintained	W-maintained	W-maintained	W-maintained	W-maintained	W-maintained	W-maintained	W-maintained	1	1	1	1	1	1	1
ENSTGUT00000010662	chr3_c	W-maintained	W-maintained	W-maintained	W-maintained	W-maintained	W-maintained	W-maintained	W-maintained	1	1	1	1	1	1	1
ENSTGUT00000010678	chr5	W-maintained	W-maintained	W-maintained	W-maintained	W-maintained	W-maintained	W-maintained	W-maintained	1	1	1	1	1	1	1
ENSTGUT00000010692	chr3_c	W-maintained	W-maintained	W-maintained	W-maintained	W-maintained	W-maintained	W-maintained	W-maintained	1	1	1	1	1	1	1
ENSTGUT00000010694	chr5	W-maintained	W-maintained	W-maintained	W-maintained	W-maintained	W-maintained	W-maintained	W-maintained	1	1	1	1	1	1	1
ENSTGUT00000010695	chr3_c	W-maintained	W-maintained	W-maintained	W-maintained	W-maintained	W-maintained	W-maintained	W-maintained	1	1	1	1	1	1	1
ENSTGUT00000010701	chr5	W-maintained	W-maintained	W-maintained	W-maintained	W-maintained	W-maintained	W-maintained	W-maintained	1	1	1	1	1	1	1
ENSTGUT00000010708	chr5	W-maintained	W-maintained	W-maintained	W-maintained	W-maintained	W-maintained	W-maintained	W-maintained	1	1	1	1	1	1	1
ENSTGUT00000010711	chr3_c	W-maintained	W-lost	W-maintained	W-maintained	W-maintained	W-maintained	W-maintained	W-maintained	1	1	1	1	1	1	1
ENSTGUT00000010713	chr5	W-maintained	W-maintained	W-maintained	W-maintained	W-maintained	W-maintained	W-maintained	W-maintained	1	1	1	1	1	1	1
ENSTGUT00000010718	chr3_c	W-maintained	W-maintained	W-maintained	W-maintained	W-maintained	W-maintained	W-maintained	W-maintained	1	1	1	1	1	1	1
ENSTGUT00000010726	chr5	W-maintained	W-maintained	W-maintained	W-maintained	W-maintained	W-maintained	W-maintained	W-maintained	1	1	1	1	1	1	1
ENSTGUT00000010736	chr5	W-maintained	W-maintained	W-maintained	W-maintained	W-maintained	W-maintained	W-maintained	W-maintained	1	1	1	1	1	1	1
ENSTGUT00000010742	chr5	W-maintained	W-maintained	W-maintained	W-maintained	W-maintained	W-maintained	W-maintained	W-maintained	1	1	1	1	1	1	1
ENSTGUT00000010767	chr3_c	W-maintained	W-maintained	W-maintained	W-maintained	W-maintained	W-maintained	W-maintained	W-maintained	1	1	1	1	1	1	1
ENSTGUT00000010773	chr5	W-maintained	W-maintained	W-maintained	W-maintained	W-maintained	W-maintained	W-maintained	W-maintained	1	1	1	1	1	1	1
ENSTGUT00000010804	chr5	W-maintained	W-maintained	W-maintained	W-maintained	W-maintained	W-maintained	W-maintained	W-maintained	1	1	1	1	1	1	1
ENSTGUT00000010809	chr3_c	W-maintained	W-maintained	W-maintained	W-maintained	W-maintained	W-maintained	W-maintained	W-maintained	1	1	1	1	1	1	1
ENSTGUT00000010811	chr5	W-maintained	W-maintained	W-maintained	W-maintained	W-maintained	W-maintained	W-maintained	W-maintained	1	1	1	1	1	1	1
ENSTGUT00000010818	chr3_c	W-maintained	W-maintained	W-maintained	W-maintained	W-maintained	W-maintained	W-maintained	W-maintained	1	1	1	1	1	1	1
ENSTGUT00000010823	chr3_c	W-maintained	W-maintained	W-maintained	W-maintained	W-maintained	W-maintained	W-maintained	W-maintained	1	1	1	1	1	1	1
ENSTGUT00000010827	chr5	W-maintained	W-maintained	W-maintained	W-maintained	W-maintained	W-maintained	W-maintained	W-maintained	1	1	1	1	1	1	1
ENSTGUT00000010833	chr5	W-maintained	W-maintained	W-maintained	W-maintained	W-maintained	W-maintained	W-maintained	W-maintained	1	1	1	1	1	1	1
ENSTGUT00000010838	chr3_c	W-maintained	W-maintained	W-maintained	W-maintained	W-maintained	W-maintained	W-maintained	W-maintained	1	1	1	1	1	1	1
ENSTGUT00000010851	chr5	W-maintained	W-maintained	W-maintained	W-maintained	W-maintained	W-maintained	W-maintained	W-maintained	1	1	1	1	1	1	1
ENSTGUT00000010855	chr5	W-maintained	W-maintained	W-maintained	W-maintained	W-maintained	W-maintained	W-maintained	W-maintained	1	1	1	1	1	1	1
ENSTGUT00000010860	chr5	W-maintained	W-maintained	W-maintained	W-maintained	W-maintained	W-maintained	W-maintained	W-maintained	1	1	1	1	1	1	1
ENSTGUT00000010872	chr3_c	W-maintained	W-maintained	W-maintained	W-maintained	W-maintained	W-maintained	W-maintained	W-maintained	1	1	1	1	1	1	1
ENSTGUT00000010890	chr5	W-maintained	W-maintained	W-maintained	W-maintained	W-maintained	W-maintained	W-maintained	W-maintained	1	1	1	1	1	1	1
ENSTGUT00000010895	chr3_c	W-maintained	W-maintained	W-maintained	W-maintained	W-maintained	W-maintained	W-maintained	W-maintained	1	1	1	1	1	1	1
ENSTGUT00000010911	chr5	W-maintained	W-maintained	W-maintained	W-maintained	W-maintained	W-maintained	W-maintained	W-maintained	1	1	1	1	1	1	1
ENSTGUT00000010924	chr5	W-maintained	W-maintained	W-maintained	W-maintained	W-maintained	W-maintained	W-maintained	W-maintained	1	1	1	1	1	1	1
ENSTGUT00000010930	chr3_c	W-maintained	W-maintained	W-maintained	W-maintained	W-maintained	W-maintained	W-maintained	W-maintained	1	1	1	1	1	1	1
ENSTGUT00000010932	chr5	W-maintained	W-maintained	W-maintained	W-maintained	W-maintained	W-maintained	W-maintained	W-maintained	1	1	1	1	1	1	1
ENSTGUT00000010937	chr5	W-maintained	W-maintained	W-maintained	W-maintained	W-maintained	W-maintained	W-maintained	W-maintained	1	1	1	1	1	1	1
ENSTGUT00000010954	chr5	W-maintained	W-maintained	W-maintained	W-maintained	W-maintained	W-maintained	W-maintained	W-maintained	1	1	1	1	1	1	1
ENSTGUT00000010966	chr5	W-maintained	W-maintained	W-maintained	W-maintained	W-maintained	W-maintained	W-maintained	W-maintained	1	1	1	1	1	1	1
ENSTGUT00000010972	chr5	W-maintained	W-maintained	W-maintained	W-maintained	W-maintained	W-maintained	W-maintained	W-maintained	1	1	1	1	1	1	1
ENSTGUT00000011016	chr5	W-maintained	W-maintained	W-maintained	W-maintained	W-maintained	W-maintained	W-maintained	W-maintained	1	1	1	1	1	1	1
ENSTGUT00000011020	chr5	W-maintained	W-maintained	W-maintained	W-maintained	W-maintained	W-maintained	W-maintained	W-maintained	1	1	1	1	1	1	1
ENSTGUT00000011027	chr3_c	W-maintained	W-maintained	W-maintained	W-maintained	W-maintained	W-maintained	W-maintained	W-maintained	1	1	1	1	1	1	1
ENSTGUT00000011030	chr3_c	W-maintained	W-maintained	W-maintained	W-maintained	W-maintained	W-maintained	W-maintained	W-maintained	1	1	1	1	1	1	1
ENSTGUT00000011032	chr5	W-maintained	W-maintained	W-maintained	W-maintained	W-maintained	W-maintained	W-maintained	W-maintained	1	1	1	1	1	1	1
ENSTGUT00000011033	chr3_c	W-maintained	W-maintained	W-maintained	W-maintained	W-maintained	W-maintained	W-maintained	W-maintained	1	1	1	1	1	1	1
ENSTGUT00000011043	chr5	W-maintained	W-maintained	W-maintained	W-maintained	W-maintained	W-maintained	W-maintained	W-maintained	1	1	1	1	1	1	1
ENSTGUT00000011069	chr5	W-maintained	W-maintained	W-maintained	W-maintained	W-maintained	W-maintained	W-maintained	W-maintained	1	1	1	1	1	1	1
ENSTGUT00000011070	chr5	W-maintained	W-maintained	W-maintained	W-maintained	W-maintained	W-maintained	W-maintained	W-maintained	1	1	1	1	1	1	1
ENSTGUT00000011077	chr5	W-maintained	W-maintained	W-maintained	W-maintained	W-maintained	W-maintained	W-maintained	W-maintained	1	1	1	1	1	1	1
ENSTGUT00000011079	chr3_c	W-maintained	W-maintained	W-maintained	W-maintained	W-maintained	W-maintained	W-maintained	W-maintained	1	1	1	1	1	1	1
ENSTGUT00000011084	chr3_c	W-maintained	W-maintained	W-maintained	W-maintained	W-maintained	W-maintained	W-maintained	W-maintained	1	1	1	1	1	1	1
ENSTGUT00000011086	chr3_c	W-maintained	W-maintained	W-maintained	W-maintained	W-maintained	W-maintained	W-maintained	W-maintained	1	1	1	1	1	1	1
ENSTGUT00000011096	chr3_c	W-maintained	W-maintained	W-maintained	W-maintained	W-maintained	W-maintained	W-maintained	W-maintained	1	1	1	1	1	1	1
ENSTGUT00000011107	chr3_c	W-maintained	W-maintained	W-maintained	W-maintained	W-maintained	W-maintained	W-maintained	W-maintained	1	1	1	1	1	1	1
ENSTGUT00000011111	chr5	W-maintained	W-maintained	W-maintained	W-maintained	W-maintained	W-maintained	W-maintained	W-maintained	1	1	1	1	1	1	1
ENSTGUT00000011113	chr3_c	W-maintained	W-maintained	W-maintained	W-maintained	W-maintained	W-maintained	W-maintained	W-maintained	1	1	1	1	1	1	1
ENSTGUT00000011116	chr3_c	W-maintained	W-maintained	W-maintained	W-maintained	W-maintained	W-maintained	W-maintained	W-maintained	1	1	1	1	1	1	1
ENSTGUT00000011120	chr5	W-maintained	W-maintained	W-maintained	W-maintained	W-maintained	W-maintained	W-maintained	W-maintained	1	1	1	1	1	1	1
ENSTGUT00000011126	chr3_c	W-maintained	W-maintained	W-maintained	W-maintained	W-maintained	W-maintained	W-maintained	W-maintained	1	1	1	1	1	1	1
ENSTGUT00000011130	chr5	W-maintained	W-maintained	W-maintained	W-maintained	W-maintained	W-maintained	W-maintained	W-maintained	1	1	1	1	1	1	1
ENSTGUT00000011143	chr3_c	W-maintained	W-maintained	W-maintained	W-maintained	W-maintained	W-maintained	W-maintained	W-maintained	1	1	1	1	1	1	1
ENSTGUT00000011149	chr5	W-maintained	W-maintained	W-maintained	W-maintained	W-maintained	W-maintained	W-maintained	W-maintained	1	1	1	1	1	1	1
ENSTGUT00000011165	chr5	W-maintained	W-maintained	W-maintained	W-maintained	W-maintained	W-maintained	W-maintained	W-maintained	1	1	1	1	1	1	1
ENSTGUT00000011186	chr5	W-maintained	W-maintained	W-maintained	W-maintained	W-maintained	W-maintained	W-maintained	W-maintained	1	1	1	1	1	1	1
ENSTGUT00000011188	chr3_c	W-maintained	W-maintained	W-maintained	W-maintained	W-maintained	W-maintained	W-maintained	W-maintained	1	1	1	1	1	1	1
ENSTGUT00000011191	chr5	W-maintained	W-maintained	W-maintained	W-maintained	W-maintained	W-maintained	W-maintained	W-maintained	1	1	1	1	1	1	1
ENSTGUT00000011192	chr3_c	W-maintained	W-maintained	W-maintained	W-maintained	W-maintained	W-maintained	W-maintained	W-maintained	1	1	1	1	1	1	1
ENSTGUT00000011202	chr5	W-lost	W-lost	W-maintained	W-maintained	W-maintained	W-maintained	W-maintained	W-maintained	1	1	1	1	0	1	1
ENSTGUT00000011209	chr5	W-maintained	W-maintained	W-maintained	W-maintained	W-maintained	W-maintained	W-maintained	W-maintained	1	1	1	1	1	1	1
ENSTGUT00000011215	chr3_c	W-maintained	W-maintained	W-maintained	W-maintained	W-maintained	W-maintained	W-maintained	W-maintained	1	1	1	1	1	1	1
ENSTGUT00000011220	chr5	W-maintained	W-maintained	W-maintained	W-maintained	W-maintained	W-maintained	W-maintained	W-maintained	1	1	1	1	1	1	1
ENSTGUT00000011225	chr5	W-maintained	W-maintained	W-maintained	W-maintained	W-maintained	W-maintained	W-maintained	W-maintained	1	1	1	1	1	1	1
ENSTGUT00000011227	chr3_c	W-maintained	W-maintained	W-maintained	W-maintained	W-maintained	W-maintained	W-maintained	W-maintained	1	1	1	1	1	1	1
ENSTGUT00000011230	chr5	W-maintained	W-maintained	W-maintained	W-maintained	W-maintained	W-maintained	W-maintained	W-maintained	1	1	1	1	1	1	1
ENSTGUT00000011232	chr3_c	W-maintained	W-maintained	W-maintained	W-maintained	W-maintained	W-maintained	W-maintained	W-maintained	1	1	1	1	1	1	1
ENSTGUT00000011239	chr3_c	W-maintained	W-maintained	W-maintained	W-maintained	W-maintained	W-maintained	W-maintained	W-maintained	1	1	1	1	1	1	1
ENSTGUT00000011240	chr3_c	W-maintained	W-maintained	W-maintained	W-maintained	W-maintained	W-maintained	W-maintained	W-maintained	1	1	1	1	1	1	1
ENSTGUT00000011258	chr3_c	W-maintained	W-maintained	W-maintained	W-maintained	W-maintained	W-maintained	W-maintained	W-maintained	1	1	1	1	1	1	1
ENSTGUT00000011259	chr3_c	W-maintained	W-maintained	W-maintained	W-maintained	W-maintained	W-maintained	W-maintained	W-maintained	1	1	1	1	1	1	1
ENSTGUT00000011261	chr5	W-maintained	W-maintained	W-maintained	W-maintained	W-maintained	W-maintained	W-maintained	W-maintained	1	1	1	1	1	1	1
ENSTGUT00000011270	chr5	W-maintained	W-maintained	W-maintained	W-maintained	W-maintained	W-maintained	W-maintained	W-maintained	1	1	1	1	1	1	1
ENSTGUT00000011277	chr3_c	W-maintained	W-maintained	W-maintained	W-maintained	W-maintained	W-maintained	W-maintained	W-maintained	1	1	1	1	1	1	1
ENSTGUT00000011278	chr5	W-maintained	W-maintained	W-maintained	W-maintained	W-maintained	W-maintained	W-maintained	W-maintained	1	1	1	1	1	1	1
ENSTGUT00000011283	chr3_c	W-maintained	W-maintained	W-maintained	W-maintained	W-maintained	W-maintained	W-maintained	W-maintained	1	1	1	1	1	1	1
ENSTGUT00000011287	chr5	W-maintained	W-maintained	W-maintained	W-maintained	W-maintained	W-maintained	W-maintained	W-maintained	1	1	1	1	1	1	1
ENSTGUT00000011295	chr3_c	W-maintained	W-maintained	W-maintained	W-maintained	W-maintained	W-maintained	W-maintained	W-maintained	1	1	1	1	1	1	1
ENSTGUT00000011299	chr5	W-maintained	W-maintained	W-maintained	W-maintained	W-maintained	W-maintained	W-maintained	W-maintained	1	1	1	1	1	1	1
ENSTGUT00000011305	chr3_c	W-maintained	W-maintained	W-maintained	W-maintained	W-maintained	W-maintained	W-maintained	W-maintained	1	1	1	1	1	1	1
ENSTGUT00000011307	chr5	W-maintained	W-maintained	W-maintained	W-maintained	W-maintained	W-maintained	W-maintained	W-maintained	1	1	1	1	1	1	1
ENSTGUT00000011321	chr5	W-maintained	W-maintained	W-maintained	W-maintained	W-maintained	W-maintained	W-maintained	W-maintained	1	1	1	1	1	1	1
ENSTGUT00000011322	chr3_c	W-maintained	W-maintained	W-maintained	W-maintained	W-maintained	W-maintained	W-maintained	W-maintained	1	1	1	1	1	1	1
ENSTGUT00000011330	chr3_c	W-maintained	W-maintained	W-maintained	W-maintained	W-maintained	W-maintained	W-maintained	W-maintained	1	1	1	1	1	1	1
ENSTGUT00000011333	chr3_c	W-maintained	W-maintained	W-maintained	W-maintained	W-maintained	W-maintained	W-maintained	W-maintained	1	1	1	1	1	1	1
ENSTGUT00000011335	chr3_c	W-maintained	W-maintained	W-maintained	W-maintained	W-maintained	W-maintained	W-maintained	W-maintained	1	1	1	1	1	1	1
ENSTGUT00000011344	chr5	W-maintained	W-maintained	W-maintained	W-maintained	W-maintained	W-maintained	W-maintained	W-maintained	1	1	1	1	1	1	1
ENSTGUT00000011347	chr3_c	W-maintained	W-maintained	W-maintained	W-maintained	W-maintained	W-maintained	W-maintained	W-maintained	1	1	1	1	1	1	1
ENSTGUT00000011348	chr5	W-maintained	W-maintained	W-maintained	W-maintained	W-maintained	W-maintained	W-lost	W-maintained	1	1	1	1	1	1	1
ENSTGUT00000011352	chr3_c	W-maintained	W-maintained	W-maintained	W-maintained	W-maintained	W-maintained	W-maintained	W-maintained	1	1	1	1	1	1	1
ENSTGUT00000011363	chr3_c	W-maintained	W-maintained	W-maintained	W-maintained	W-maintained	W-lost	W-maintained	W-maintained	1	1	1	1	1	1	1
ENSTGUT00000011365	chr3_c	W-lost	W-maintained	W-maintained	W-maintained	W-maintained	W-maintained	W-maintained	W-maintained	1	1	1	1	1	1	1
ENSTGUT00000011369	chr3_c	W-maintained	W-maintained	W-maintained	W-maintained	W-maintained	W-maintained	W-maintained	W-maintained	1	1	1	1	1	1	1
ENSTGUT00000011373	chr5	W-maintained	W-maintained	W-maintained	W-lost	W-maintained	W-maintained	W-maintained	W-maintained	1	1	1	1	1	1	1
ENSTGUT00000011381	chr5	W-maintained	W-maintained	W-maintained	W-maintained	W-maintained	W-maintained	W-maintained	W-maintained	1	1	1	1	1	1	1
ENSTGUT00000011385	chr3_c	W-maintained	W-maintained	W-maintained	W-maintained	W-maintained	W-maintained	W-maintained	W-maintained	1	1	1	1	1	1	1
ENSTGUT00000011390	chr3_c	W-maintained	W-maintained	W-maintained	W-maintained	W-maintained	W-maintained	W-maintained	W-maintained	1	1	1	1	1	1	1
ENSTGUT00000011394	chr3_c	W-maintained	W-maintained	W-maintained	W-maintained	W-maintained	W-maintained	W-maintained	W-maintained	1	1	1	1	1	1	1
ENSTGUT00000011397	chr3_c	W-maintained	W-maintained	W-maintained	W-maintained	W-maintained	W-maintained	W-maintained	W-maintained	1	1	1	1	1	1	1
ENSTGUT00000011401	chr3_c	W-maintained	W-maintained	W-maintained	W-maintained	W-maintained	W-maintained	W-maintained	W-maintained	1	1	1	1	1	1	1
ENSTGUT00000011406	chr5	W-maintained	W-lost	W-maintained	W-maintained	W-maintained	W-maintained	W-maintained	W-maintained	1	1	1	1	1	1	1
ENSTGUT00000011410	chr3_c	W-maintained	W-maintained	W-maintained	W-maintained	W-maintained	W-maintained	W-maintained	W-maintained	1	1	1	1	1	1	1
ENSTGUT00000011424	chr5	W-lost	W-lost	W-maintained	W-maintained	W-maintained	W-maintained	W-maintained	W-maintained	1	1	1	1	0	1	1
ENSTGUT00000011429	chr3_c	W-maintained	W-maintained	W-maintained	W-maintained	W-maintained	W-maintained	W-maintained	W-maintained	1	1	1	1	1	1	1
ENSTGUT00000011441	chr3_c	W-maintained	W-maintained	W-maintained	W-maintained	W-maintained	W-maintained	W-maintained	W-maintained	1	1	1	1	1	1	1
ENSTGUT00000011442	chr5	W-maintained	W-maintained	W-maintained	W-maintained	W-maintained	W-maintained	W-maintained	W-maintained	1	1	1	1	1	1	1
ENSTGUT00000011445	chr3_c	W-maintained	W-maintained	W-maintained	W-maintained	W-maintained	W-maintained	W-maintained	W-maintained	1	1	1	1	1	1	1
ENSTGUT00000011459	chr5	W-maintained	W-maintained	W-maintained	W-maintained	W-maintained	W-maintained	W-maintained	W-maintained	1	1	1	1	1	1	1
ENSTGUT00000011461	chr5	W-maintained	W-maintained	W-maintained	W-maintained	W-maintained	W-maintained	W-maintained	W-maintained	1	1	1	1	1	1	1
ENSTGUT00000011462	chr3_c	W-maintained	W-maintained	W-maintained	W-maintained	W-maintained	W-maintained	W-maintained	W-maintained	1	1	1	1	1	1	1
ENSTGUT00000011464	chr5	W-maintained	W-maintained	W-maintained	W-maintained	W-maintained	W-maintained	W-maintained	W-maintained	1	1	1	1	1	1	1
ENSTGUT00000011468	chr3_c	W-maintained	W-maintained	W-maintained	W-maintained	W-maintained	W-maintained	W-maintained	W-maintained	1	1	1	1	1	1	1
ENSTGUT00000011470	chr5	W-lost	W-maintained	W-maintained	W-maintained	W-maintained	W-maintained	W-maintained	W-maintained	1	1	1	1	1	1	1
ENSTGUT00000011483	chr3_c	W-maintained	W-maintained	W-maintained	W-maintained	W-maintained	W-maintained	W-maintained	W-maintained	1	1	1	1	1	1	1
ENSTGUT00000011484	chr5	W-maintained	W-maintained	W-maintained	W-maintained	W-maintained	W-maintained	W-maintained	W-maintained	1	1	1	1	1	1	1
ENSTGUT00000011487	chr3_c	W-maintained	W-maintained	W-maintained	W-maintained	W-maintained	W-maintained	W-maintained	W-maintained	1	1	1	1	1	1	1
ENSTGUT00000011489	chr3_c	W-maintained	W-maintained	W-maintained	W-maintained	W-maintained	W-maintained	W-maintained	W-maintained	1	1	1	1	1	1	1
ENSTGUT00000011497	chr5	W-lost	W-maintained	W-maintained	W-maintained	W-maintained	W-maintained	W-maintained	W-maintained	1	1	1	1	1	1	1
ENSTGUT00000011499	chr3_c	W-maintained	W-maintained	W-maintained	W-maintained	W-maintained	W-maintained	W-maintained	W-maintained	1	1	1	1	1	1	1
ENSTGUT00000011505	chr3_c	W-maintained	W-maintained	W-maintained	W-maintained	W-maintained	W-maintained	W-maintained	W-maintained	1	1	1	1	1	1	1
ENSTGUT00000011516	chr3_c	W-maintained	W-maintained	W-maintained	W-maintained	W-maintained	W-maintained	W-maintained	W-maintained	1	1	1	1	1	1	1
ENSTGUT00000011521	chr3_c	W-maintained	W-maintained	W-maintained	W-maintained	W-maintained	W-maintained	W-maintained	W-maintained	1	1	1	1	1	1	1
ENSTGUT00000011523	chr3_c	W-maintained	W-maintained	W-maintained	W-maintained	W-maintained	W-maintained	W-maintained	W-maintained	1	1	1	1	1	1	1
ENSTGUT00000011526	chr5	W-maintained	W-maintained	W-maintained	W-maintained	W-maintained	W-maintained	W-maintained	W-maintained	1	1	1	1	1	1	1
ENSTGUT00000011529	chr3_c	W-maintained	W-maintained	W-maintained	W-maintained	W-maintained	W-maintained	W-maintained	W-maintained	1	1	1	1	1	1	1
ENSTGUT00000011532	chr3_c	W-maintained	W-maintained	W-maintained	W-maintained	W-maintained	W-maintained	W-maintained	W-maintained	1	1	1	1	1	1	1
ENSTGUT00000011534	chr3_c	W-maintained	W-maintained	W-maintained	W-maintained	W-maintained	W-maintained	W-maintained	W-maintained	1	1	1	1	1	1	1
ENSTGUT00000011537	chr5	W-maintained	W-maintained	W-maintained	W-maintained	W-maintained	W-maintained	W-maintained	W-maintained	1	1	1	1	1	1	1
ENSTGUT00000011543	chr5	W-lost	W-lost	W-maintained	W-maintained	W-maintained	W-maintained	W-maintained	W-maintained	1	1	1	1	0	1	1
ENSTGUT00000011544	chr3_c	W-maintained	W-maintained	W-maintained	W-maintained	W-maintained	W-maintained	W-maintained	W-maintained	1	1	1	1	1	1	1
ENSTGUT00000011559	chr3_c	W-maintained	W-maintained	W-maintained	W-maintained	W-maintained	W-maintained	W-maintained	W-maintained	1	1	1	1	1	1	1
ENSTGUT00000011568	chr3_c	W-maintained	W-maintained	W-maintained	W-maintained	W-maintained	W-maintained	W-maintained	W-maintained	1	1	1	1	1	1	1
ENSTGUT00000011571	chr5	W-maintained	W-maintained	W-maintained	W-maintained	W-maintained	W-maintained	W-maintained	W-maintained	1	1	1	1	1	1	1
ENSTGUT00000011573	chr3_c	W-maintained	W-maintained	W-maintained	W-maintained	W-maintained	W-maintained	W-maintained	W-maintained	1	1	1	1	1	1	1
ENSTGUT00000011576	chr3_c	W-maintained	W-maintained	W-maintained	W-maintained	W-maintained	W-maintained	W-maintained	W-maintained	1	1	1	1	1	1	1
ENSTGUT00000011578	chr5	W-maintained	W-maintained	W-maintained	W-maintained	W-maintained	W-maintained	W-maintained	W-maintained	1	1	1	1	1	1	1
ENSTGUT00000011587	chr3_c	W-maintained	W-maintained	W-lost	W-maintained	W-maintained	W-maintained	W-maintained	W-maintained	1	1	1	1	1	1	1
ENSTGUT00000011592	chr5	W-maintained	W-maintained	W-maintained	W-maintained	W-maintained	W-maintained	W-maintained	W-maintained	1	1	1	1	1	1	1
ENSTGUT00000011599	chr3_c	W-maintained	W-maintained	W-maintained	W-maintained	W-maintained	W-maintained	W-maintained	W-maintained	1	1	1	1	1	1	1
ENSTGUT00000011600	chr5	W-maintained	W-maintained	W-maintained	W-maintained	W-maintained	W-maintained	W-maintained	W-maintained	1	1	1	1	1	1	1
ENSTGUT00000011603	chr3_c	W-maintained	W-maintained	W-maintained	W-maintained	W-maintained	W-maintained	W-maintained	W-maintained	1	1	1	1	1	1	1
ENSTGUT00000011606	chr5	W-maintained	W-maintained	W-maintained	W-maintained	W-maintained	W-maintained	W-maintained	W-maintained	1	1	1	1	1	1	1
ENSTGUT00000011613	chr3_c	W-maintained	W-maintained	W-maintained	W-maintained	W-maintained	W-maintained	W-maintained	W-maintained	1	1	1	1	1	1	1
ENSTGUT00000011624	chr5	W-maintained	W-maintained	W-maintained	W-maintained	W-maintained	W-maintained	W-maintained	W-maintained	1	1	1	1	1	1	1
ENSTGUT00000011627	chr5	W-maintained	W-maintained	W-maintained	W-maintained	W-maintained	W-maintained	W-maintained	W-maintained	1	1	1	1	1	1	1
ENSTGUT00000011629	chr5	W-maintained	W-maintained	W-maintained	W-maintained	W-maintained	W-maintained	W-maintained	W-maintained	1	1	1	1	1	1	1
ENSTGUT00000011633	chr3_c	W-maintained	W-maintained	W-maintained	W-maintained	W-maintained	W-maintained	W-maintained	W-maintained	1	1	1	1	1	1	1
ENSTGUT00000011644	chr3_c	W-maintained	W-maintained	W-maintained	W-maintained	W-maintained	W-maintained	W-maintained	W-lost	1	1	1	1	1	1	1
ENSTGUT00000011650	chr3_c	W-maintained	W-maintained	W-maintained	W-maintained	W-maintained	W-maintained	W-maintained	W-maintained	1	1	1	1	1	1	1
ENSTGUT00000011652	chr3_c	W-maintained	W-maintained	W-maintained	W-maintained	W-maintained	W-maintained	W-maintained	W-maintained	1	1	1	1	1	1	1
ENSTGUT00000011653	chr3_c	W-maintained	W-maintained	W-maintained	W-maintained	W-maintained	W-maintained	W-maintained	W-maintained	1	1	1	1	1	1	1
ENSTGUT00000011655	chr5	W-maintained	W-maintained	W-maintained	W-maintained	W-maintained	W-lost	W-maintained	W-maintained	1	1	1	1	1	1	1
ENSTGUT00000011660	chr3_c	W-maintained	W-maintained	W-maintained	W-maintained	W-maintained	W-maintained	W-maintained	W-maintained	1	1	1	1	1	1	1
ENSTGUT00000011663	chr5	W-maintained	W-maintained	W-maintained	W-maintained	W-maintained	W-maintained	W-maintained	W-maintained	1	1	1	1	1	1	1
ENSTGUT00000011672	chr5	W-maintained	W-maintained	W-maintained	W-maintained	W-maintained	W-maintained	W-maintained	W-maintained	1	1	1	1	1	1	1
ENSTGUT00000011679	chr5	W-maintained	W-maintained	W-maintained	W-maintained	W-maintained	W-maintained	W-maintained	W-maintained	1	1	1	1	1	1	1
ENSTGUT00000011687	chr5	W-maintained	W-maintained	W-maintained	W-maintained	W-maintained	W-maintained	W-maintained	W-maintained	1	1	1	1	1	1	1
ENSTGUT00000011698	chr5	W-maintained	W-maintained	W-maintained	W-maintained	W-maintained	W-maintained	W-maintained	W-maintained	1	1	1	1	1	1	1
ENSTGUT00000011704	chr5	W-maintained	W-maintained	W-maintained	W-maintained	W-maintained	W-maintained	W-maintained	W-maintained	1	1	1	1	1	1	1
ENSTGUT00000011714	chr5	W-maintained	W-maintained	W-maintained	W-maintained	W-maintained	W-maintained	W-maintained	W-maintained	1	1	1	1	1	1	1
ENSTGUT00000011718	chr3_c	W-maintained	W-maintained	W-maintained	W-maintained	W-maintained	W-maintained	W-maintained	W-maintained	1	1	1	1	1	1	1
ENSTGUT00000011724	chr5	W-maintained	W-maintained	W-maintained	W-maintained	W-maintained	W-maintained	W-maintained	W-maintained	1	1	1	1	1	1	1
ENSTGUT00000011728	chr5	W-maintained	W-maintained	W-maintained	W-maintained	W-maintained	W-maintained	W-maintained	W-maintained	1	1	1	1	1	1	1
ENSTGUT00000011730	chr3_c	W-maintained	W-maintained	W-maintained	W-maintained	W-maintained	W-maintained	W-maintained	W-maintained	1	1	1	1	1	1	1
ENSTGUT00000011732	chr3_c	W-lost	W-maintained	W-maintained	W-maintained	W-maintained	W-maintained	W-maintained	W-maintained	1	1	1	1	1	1	1
ENSTGUT00000011737	chr3_c	W-maintained	W-maintained	W-maintained	W-maintained	W-maintained	W-maintained	W-maintained	W-maintained	1	1	1	1	1	1	1
ENSTGUT00000011742	chr5	W-maintained	W-maintained	W-maintained	W-maintained	W-maintained	W-maintained	W-maintained	W-maintained	1	1	1	1	1	1	1
ENSTGUT00000011746	chr3_c	W-maintained	W-maintained	W-maintained	W-maintained	W-maintained	W-maintained	W-maintained	W-maintained	1	1	1	1	1	1	1
ENSTGUT00000011751	chr3_c	W-maintained	W-maintained	W-maintained	W-maintained	W-maintained	W-maintained	W-maintained	W-maintained	1	1	1	1	1	1	1
ENSTGUT00000011755	chr3_c	W-maintained	W-maintained	W-maintained	W-maintained	W-maintained	W-maintained	W-maintained	W-maintained	1	1	1	1	1	1	1
ENSTGUT00000011766	chr5	W-maintained	W-maintained	W-maintained	W-maintained	W-maintained	W-maintained	W-maintained	W-maintained	1	1	1	1	1	1	1
ENSTGUT00000011785	chr5	W-maintained	W-maintained	W-maintained	W-maintained	W-maintained	W-maintained	W-maintained	W-maintained	1	1	1	1	1	1	1
ENSTGUT00000011787	chr3_c	W-maintained	W-maintained	W-maintained	W-maintained	W-maintained	W-maintained	W-maintained	W-maintained	1	1	1	1	1	1	1
ENSTGUT00000011793	chr3_c	W-maintained	W-maintained	W-maintained	W-maintained	W-maintained	W-maintained	W-maintained	W-lost	1	1	1	1	1	1	1
ENSTGUT00000011796	chr3_c	W-maintained	W-maintained	W-maintained	W-maintained	W-maintained	W-maintained	W-maintained	W-maintained	1	1	1	1	1	1	1
ENSTGUT00000011800	chr5	W-maintained	W-maintained	W-maintained	W-maintained	W-maintained	W-maintained	W-maintained	W-maintained	1	1	1	1	1	1	1
ENSTGUT00000011803	chr3_c	W-maintained	W-maintained	W-maintained	W-maintained	W-maintained	W-maintained	W-maintained	W-maintained	1	1	1	1	1	1	1
ENSTGUT00000011816	chr3_c	W-maintained	W-maintained	W-maintained	W-maintained	W-maintained	W-maintained	W-maintained	W-maintained	1	1	1	1	1	1	1
ENSTGUT00000011820	chr3_c	W-maintained	W-maintained	W-maintained	W-maintained	W-maintained	W-maintained	W-maintained	W-maintained	1	1	1	1	1	1	1
ENSTGUT00000011837	chr5	W-maintained	W-maintained	W-maintained	W-maintained	W-maintained	W-maintained	W-maintained	W-maintained	1	1	1	1	1	1	1
ENSTGUT00000011841	chr5	W-maintained	W-maintained	W-maintained	W-maintained	W-maintained	W-maintained	W-maintained	W-maintained	1	1	1	1	1	1	1
ENSTGUT00000011842	chr3_c	W-maintained	W-maintained	W-maintained	W-maintained	W-maintained	W-maintained	W-maintained	W-maintained	1	1	1	1	1	1	1
ENSTGUT00000011848	chr3_c	W-maintained	W-maintained	W-maintained	W-maintained	W-maintained	W-maintained	W-maintained	W-maintained	1	1	1	1	1	1	1
ENSTGUT00000011853	chr3_c	W-maintained	W-maintained	W-maintained	W-maintained	W-maintained	W-maintained	W-maintained	W-maintained	1	1	1	1	1	1	1
ENSTGUT00000011854	chr5	W-maintained	W-maintained	W-maintained	W-maintained	W-maintained	W-maintained	W-maintained	W-maintained	1	1	1	1	1	1	1
ENSTGUT00000011856	chr5	W-maintained	W-maintained	W-maintained	W-maintained	W-maintained	W-maintained	W-maintained	W-maintained	1	1	1	1	1	1	1
ENSTGUT00000011859	chr5	W-maintained	W-maintained	W-maintained	W-maintained	W-maintained	W-maintained	W-maintained	W-maintained	1	1	1	1	1	1	1
ENSTGUT00000011861	chr3_c	W-maintained	W-maintained	W-maintained	W-maintained	W-maintained	W-maintained	W-maintained	W-maintained	1	1	1	1	1	1	1
ENSTGUT00000011878	chr3_c	W-maintained	W-maintained	W-maintained	W-maintained	W-maintained	W-maintained	W-maintained	W-maintained	1	1	1	1	1	1	1
ENSTGUT00000011883	chr3_c	W-maintained	W-maintained	W-maintained	W-maintained	W-maintained	W-maintained	W-maintained	W-maintained	1	1	1	1	1	1	1
ENSTGUT00000011885	chr5	W-maintained	W-maintained	W-maintained	W-maintained	W-maintained	W-maintained	W-maintained	W-maintained	1	1	1	1	1	1	1
ENSTGUT00000011887	chr3_c	W-maintained	W-maintained	W-maintained	W-maintained	W-maintained	W-maintained	W-maintained	W-maintained	1	1	1	1	1	1	1
ENSTGUT00000011889	chr3_c	W-maintained	W-maintained	W-maintained	W-maintained	W-maintained	W-maintained	W-maintained	W-maintained	1	1	1	1	1	1	1
ENSTGUT00000011894	chr5	W-maintained	W-maintained	W-maintained	W-maintained	W-maintained	W-maintained	W-maintained	W-maintained	1	1	1	1	1	1	1
ENSTGUT00000011901	chr3_c	W-maintained	W-maintained	W-maintained	W-maintained	W-maintained	W-maintained	W-maintained	W-maintained	1	1	1	1	1	1	1
ENSTGUT00000011902	chr3_c	W-maintained	W-maintained	W-maintained	W-maintained	W-maintained	W-maintained	W-maintained	W-lost	1	1	1	1	1	1	1
ENSTGUT00000011912	chr5	W-maintained	W-maintained	W-maintained	W-maintained	W-maintained	W-maintained	W-maintained	W-maintained	1	1	1	1	1	1	1
ENSTGUT00000011913	chr5	W-maintained	W-maintained	W-maintained	W-maintained	W-maintained	W-maintained	W-maintained	W-maintained	1	1	1	1	1	1	1
ENSTGUT00000011914	chr5	W-maintained	W-maintained	W-maintained	W-maintained	W-maintained	W-maintained	W-maintained	W-maintained	1	1	1	1	1	1	1
ENSTGUT00000011918	chr5	W-maintained	W-maintained	W-maintained	W-maintained	W-maintained	W-maintained	W-maintained	W-maintained	1	1	1	1	1	1	1
ENSTGUT00000011921	chr5	W-maintained	W-maintained	W-maintained	W-maintained	W-maintained	W-maintained	W-maintained	W-maintained	1	1	1	1	1	1	1
ENSTGUT00000011936	chr3_c	W-maintained	W-maintained	W-maintained	W-maintained	W-maintained	W-maintained	W-maintained	W-maintained	1	1	1	1	1	1	1
ENSTGUT00000011946	chr5	W-maintained	W-maintained	W-maintained	W-maintained	W-maintained	W-maintained	W-maintained	W-maintained	1	1	1	1	1	1	1
ENSTGUT00000011947	chr3_c	W-maintained	W-maintained	W-maintained	W-maintained	W-maintained	W-maintained	W-maintained	W-maintained	1	1	1	1	1	1	1
ENSTGUT00000011953	chr3_c	W-maintained	W-maintained	W-maintained	W-maintained	W-maintained	W-maintained	W-maintained	W-maintained	1	1	1	1	1	1	1
ENSTGUT00000011954	chr5	W-maintained	W-maintained	W-maintained	W-maintained	W-maintained	W-maintained	W-maintained	W-maintained	1	1	1	1	1	1	1
ENSTGUT00000011964	chr3_c	W-maintained	W-maintained	W-maintained	W-maintained	W-maintained	W-maintained	W-maintained	W-maintained	1	1	1	1	1	1	1
ENSTGUT00000011968	chr5	W-maintained	W-maintained	W-maintained	W-maintained	W-maintained	W-maintained	W-maintained	W-maintained	1	1	1	1	1	1	1
ENSTGUT00000011971	chr5	W-maintained	W-maintained	W-maintained	W-maintained	W-maintained	W-maintained	W-maintained	W-maintained	1	1	1	1	1	1	1
ENSTGUT00000011972	chr3_c	W-maintained	W-maintained	W-maintained	W-maintained	W-maintained	W-maintained	W-maintained	W-maintained	1	1	1	1	1	1	1
ENSTGUT00000011973	chr5	W-maintained	W-maintained	W-maintained	W-maintained	W-maintained	W-maintained	W-maintained	W-maintained	1	1	1	1	1	1	1
ENSTGUT00000011977	chr5	W-lost	W-maintained	W-maintained	W-maintained	W-maintained	W-maintained	W-maintained	W-maintained	1	1	1	1	1	1	1
ENSTGUT00000011985	chr3_c	W-maintained	W-maintained	W-maintained	W-maintained	W-maintained	W-maintained	W-maintained	W-maintained	1	1	1	1	1	1	1
ENSTGUT00000011986	chr5	W-maintained	W-maintained	W-maintained	W-maintained	W-maintained	W-maintained	W-maintained	W-maintained	1	1	1	1	1	1	1
ENSTGUT00000011987	chr5	W-maintained	W-maintained	W-maintained	W-maintained	W-maintained	W-maintained	W-maintained	W-maintained	1	1	1	1	1	1	1
ENSTGUT00000011997	chr5	W-maintained	W-maintained	W-maintained	W-maintained	W-maintained	W-maintained	W-maintained	W-maintained	1	1	1	1	1	1	1
ENSTGUT00000011998	chr3_c	W-maintained	W-maintained	W-maintained	W-maintained	W-maintained	W-maintained	W-maintained	W-maintained	1	1	1	1	1	1	1
ENSTGUT00000012000	chr3_c	W-maintained	W-maintained	W-maintained	W-maintained	W-maintained	W-maintained	W-maintained	W-maintained	1	1	1	1	1	1	1
ENSTGUT00000012002	chr5	W-maintained	W-maintained	W-maintained	W-maintained	W-maintained	W-maintained	W-maintained	W-maintained	1	1	1	1	1	1	1
ENSTGUT00000012004	chr5	W-maintained	W-maintained	W-maintained	W-maintained	W-maintained	W-maintained	W-maintained	W-maintained	1	1	1	1	1	1	1
ENSTGUT00000012007	chr5	W-maintained	W-maintained	W-maintained	W-maintained	W-maintained	W-maintained	W-maintained	W-maintained	1	1	1	1	1	1	1
ENSTGUT00000012012	chr5	W-maintained	W-maintained	W-maintained	W-maintained	W-maintained	W-maintained	W-maintained	W-maintained	1	1	1	1	1	1	1
ENSTGUT00000012016	chr5	W-lost	W-maintained	W-maintained	W-maintained	W-maintained	W-maintained	W-maintained	W-maintained	1	1	1	1	1	1	1
ENSTGUT00000012019	chr3_c	W-maintained	W-maintained	W-maintained	W-maintained	W-maintained	W-maintained	W-maintained	W-maintained	1	1	1	1	1	1	1
ENSTGUT00000012022	chr5	W-maintained	W-maintained	W-maintained	W-maintained	W-maintained	W-maintained	W-maintained	W-maintained	1	1	1	1	1	1	1
ENSTGUT00000012024	chr3_c	W-maintained	W-maintained	W-maintained	W-maintained	W-maintained	W-maintained	W-maintained	W-maintained	1	1	1	1	1	1	1
ENSTGUT00000012029	chr3_c	W-maintained	W-maintained	W-maintained	W-maintained	W-maintained	W-maintained	W-maintained	W-maintained	1	1	1	1	1	1	1
ENSTGUT00000012033	chr5	W-maintained	W-maintained	W-maintained	W-maintained	W-maintained	W-maintained	W-maintained	W-maintained	1	1	1	1	1	1	1
ENSTGUT00000012050	chr5	W-maintained	W-maintained	W-maintained	W-maintained	W-maintained	W-maintained	W-maintained	W-maintained	1	1	1	1	1	1	1
ENSTGUT00000012055	chr3_c	W-maintained	W-maintained	W-maintained	W-maintained	W-maintained	W-maintained	W-maintained	W-maintained	1	1	1	1	1	1	1
ENSTGUT00000012059	chr5	W-maintained	W-maintained	W-maintained	W-maintained	W-maintained	W-maintained	W-maintained	W-maintained	1	1	1	1	1	1	1
ENSTGUT00000012065	chr3_c	W-maintained	W-maintained	W-maintained	W-maintained	W-maintained	W-maintained	W-maintained	W-maintained	1	1	1	1	1	1	1
ENSTGUT00000012072	chr5	W-maintained	W-maintained	W-maintained	W-maintained	W-maintained	W-maintained	W-maintained	W-maintained	1	1	1	1	1	1	1
ENSTGUT00000012077	chr3_c	W-lost	W-lost	W-maintained	W-maintained	W-maintained	W-maintained	W-maintained	W-maintained	1	1	1	1	0	1	1
ENSTGUT00000012081	chr3_c	W-maintained	W-maintained	W-maintained	W-maintained	W-maintained	W-maintained	W-maintained	W-maintained	1	1	1	1	1	1	1
ENSTGUT00000012083	chr3_c	W-maintained	W-maintained	W-maintained	W-maintained	W-maintained	W-maintained	W-maintained	W-maintained	1	1	1	1	1	1	1
ENSTGUT00000012089	chr5	W-maintained	W-maintained	W-maintained	W-maintained	W-maintained	W-maintained	W-maintained	W-maintained	1	1	1	1	1	1	1
ENSTGUT00000012098	chr3_c	W-maintained	W-maintained	W-maintained	W-maintained	W-maintained	W-maintained	W-maintained	W-maintained	1	1	1	1	1	1	1
ENSTGUT00000012100	chr5	W-maintained	W-lost	W-maintained	W-maintained	W-maintained	W-maintained	W-maintained	W-maintained	1	1	1	1	1	1	1
ENSTGUT00000012109	chr3_c	W-maintained	W-maintained	W-maintained	W-maintained	W-maintained	W-maintained	W-maintained	W-maintained	1	1	1	1	1	1	1
ENSTGUT00000012111	chr3_c	W-maintained	W-maintained	W-maintained	W-maintained	W-maintained	W-maintained	W-maintained	W-maintained	1	1	1	1	1	1	1
ENSTGUT00000012123	chr5	W-maintained	W-maintained	W-maintained	W-maintained	W-maintained	W-maintained	W-maintained	W-maintained	1	1	1	1	1	1	1
ENSTGUT00000012125	chr3_c	W-maintained	W-maintained	W-maintained	W-maintained	W-maintained	W-maintained	W-maintained	W-maintained	1	1	1	1	1	1	1
ENSTGUT00000012126	chr5	W-maintained	W-maintained	W-maintained	W-maintained	W-maintained	W-maintained	W-maintained	W-maintained	1	1	1	1	1	1	1
ENSTGUT00000012130	chr5	W-maintained	W-maintained	W-maintained	W-maintained	W-maintained	W-maintained	W-maintained	W-maintained	1	1	1	1	1	1	1
ENSTGUT00000012137	chr5	W-maintained	W-maintained	W-maintained	W-maintained	W-maintained	W-maintained	W-maintained	W-maintained	1	1	1	1	1	1	1
ENSTGUT00000012139	chr5	W-maintained	W-maintained	W-maintained	W-maintained	W-maintained	W-maintained	W-maintained	W-maintained	1	1	1	1	1	1	1
ENSTGUT00000012152	chr3_c	W-maintained	W-maintained	W-maintained	W-maintained	W-maintained	W-maintained	W-maintained	W-maintained	1	1	1	1	1	1	1
ENSTGUT00000012166	chr3_c	W-maintained	W-maintained	W-maintained	W-maintained	W-maintained	W-maintained	W-maintained	W-maintained	1	1	1	1	1	1	1
ENSTGUT00000012170	chr3_c	W-maintained	W-maintained	W-maintained	W-maintained	W-maintained	W-maintained	W-maintained	W-maintained	1	1	1	1	1	1	1
ENSTGUT00000012172	chr3_c	W-maintained	W-maintained	W-maintained	W-maintained	W-maintained	W-maintained	W-maintained	W-maintained	1	1	1	1	1	1	1
ENSTGUT00000012188	chr3_c	W-maintained	W-maintained	W-maintained	W-maintained	W-maintained	W-maintained	W-maintained	W-maintained	1	1	1	1	1	1	1
ENSTGUT00000012192	chr3_c	W-maintained	W-maintained	W-maintained	W-maintained	W-maintained	W-maintained	W-maintained	W-maintained	1	1	1	1	1	1	1
ENSTGUT00000012196	chr3_c	W-lost	W-maintained	W-maintained	W-maintained	W-maintained	W-maintained	W-maintained	W-maintained	1	1	1	1	1	1	1
ENSTGUT00000012205	chr3_c	W-maintained	W-maintained	W-maintained	W-maintained	W-maintained	W-lost	W-maintained	W-maintained	1	1	1	1	1	1	1
ENSTGUT00000012215	chr5	W-maintained	W-maintained	W-maintained	W-maintained	W-maintained	W-maintained	W-maintained	W-maintained	1	1	1	1	1	1	1
ENSTGUT00000012218	chr3_c	W-maintained	W-maintained	W-maintained	W-maintained	W-maintained	W-maintained	W-maintained	W-lost	1	1	1	1	1	1	1
ENSTGUT00000012220	chr3_c	W-maintained	W-maintained	W-maintained	W-maintained	W-maintained	W-maintained	W-maintained	W-maintained	1	1	1	1	1	1	1
ENSTGUT00000012222	chr5	W-maintained	W-maintained	W-maintained	W-maintained	W-maintained	W-maintained	W-maintained	W-maintained	1	1	1	1	1	1	1
ENSTGUT00000012225	chr5	W-maintained	W-maintained	W-maintained	W-maintained	W-maintained	W-maintained	W-maintained	W-maintained	1	1	1	1	1	1	1
ENSTGUT00000012226	chr5	W-maintained	W-maintained	W-maintained	W-maintained	W-maintained	W-maintained	W-maintained	W-maintained	1	1	1	1	1	1	1
ENSTGUT00000012228	chr3_c	W-maintained	W-maintained	W-maintained	W-maintained	W-maintained	W-maintained	W-maintained	W-maintained	1	1	1	1	1	1	1
ENSTGUT00000012231	chr3_c	W-maintained	W-maintained	W-maintained	W-maintained	W-maintained	W-maintained	W-maintained	W-maintained	1	1	1	1	1	1	1
ENSTGUT00000012233	chr5	W-maintained	W-maintained	W-maintained	W-maintained	W-maintained	W-maintained	W-maintained	W-maintained	1	1	1	1	1	1	1
ENSTGUT00000012235	chr5	W-maintained	W-maintained	W-maintained	W-maintained	W-maintained	W-maintained	W-maintained	W-maintained	1	1	1	1	1	1	1
ENSTGUT00000012236	chr5	W-maintained	W-maintained	W-maintained	W-maintained	W-maintained	W-maintained	W-maintained	W-maintained	1	1	1	1	1	1	1
ENSTGUT00000012243	chr5	W-maintained	W-maintained	W-maintained	W-maintained	W-maintained	W-maintained	W-maintained	W-maintained	1	1	1	1	1	1	1
ENSTGUT00000012244	chr3_c	W-maintained	W-maintained	W-maintained	W-maintained	W-maintained	W-maintained	W-maintained	W-maintained	1	1	1	1	1	1	1
ENSTGUT00000012246	chr3_c	W-maintained	W-maintained	W-maintained	W-maintained	W-maintained	W-maintained	W-maintained	W-maintained	1	1	1	1	1	1	1
ENSTGUT00000012247	chr5	W-maintained	W-maintained	W-maintained	W-maintained	W-maintained	W-maintained	W-maintained	W-maintained	1	1	1	1	1	1	1
ENSTGUT00000012249	chr3_c	W-maintained	W-maintained	W-maintained	W-maintained	W-maintained	W-maintained	W-maintained	W-maintained	1	1	1	1	1	1	1
ENSTGUT00000012253	chr3_c	W-maintained	W-maintained	W-maintained	W-maintained	W-maintained	W-maintained	W-maintained	W-maintained	1	1	1	1	1	1	1
ENSTGUT00000012254	chr5	W-maintained	W-lost	W-maintained	W-maintained	W-maintained	W-maintained	W-maintained	W-maintained	1	1	1	1	1	1	1
ENSTGUT00000012256	chr5	W-maintained	W-maintained	W-maintained	W-maintained	W-maintained	W-maintained	W-maintained	W-maintained	1	1	1	1	1	1	1
ENSTGUT00000012257	chr3_c	W-maintained	W-maintained	W-maintained	W-maintained	W-maintained	W-maintained	W-maintained	W-maintained	1	1	1	1	1	1	1
ENSTGUT00000012259	chr5	W-maintained	W-maintained	W-maintained	W-maintained	W-maintained	W-maintained	W-maintained	W-maintained	1	1	1	1	1	1	1
ENSTGUT00000012260	chr3_c	W-maintained	W-maintained	W-maintained	W-maintained	W-maintained	W-maintained	W-maintained	W-maintained	1	1	1	1	1	1	1
ENSTGUT00000012262	chr3_c	W-maintained	W-maintained	W-maintained	W-maintained	W-maintained	W-maintained	W-maintained	W-maintained	1	1	1	1	1	1	1
ENSTGUT00000012270	chr3_c	W-maintained	W-maintained	W-maintained	W-maintained	W-maintained	W-maintained	W-maintained	W-maintained	1	1	1	1	1	1	1
ENSTGUT00000012274	chr3_c	W-maintained	W-maintained	W-maintained	W-maintained	W-maintained	W-maintained	W-maintained	W-maintained	1	1	1	1	1	1	1
ENSTGUT00000012278	chr5	W-maintained	W-maintained	W-maintained	W-maintained	W-maintained	W-maintained	W-maintained	W-maintained	1	1	1	1	1	1	1
ENSTGUT00000012281	chr3_c	W-maintained	W-maintained	W-maintained	W-maintained	W-maintained	W-maintained	W-maintained	W-maintained	1	1	1	1	1	1	1
ENSTGUT00000012282	chr5	W-maintained	W-maintained	W-maintained	W-maintained	W-maintained	W-maintained	W-maintained	W-maintained	1	1	1	1	1	1	1
ENSTGUT00000012285	chr5	W-maintained	W-maintained	W-maintained	W-maintained	W-maintained	W-maintained	W-maintained	W-maintained	1	1	1	1	1	1	1
ENSTGUT00000012287	chr3_c	W-maintained	W-maintained	W-maintained	W-lost	W-maintained	W-maintained	W-maintained	W-maintained	1	1	1	1	1	1	1
ENSTGUT00000012291	chr3_c	W-maintained	W-maintained	W-maintained	W-maintained	W-maintained	W-maintained	W-maintained	W-maintained	1	1	1	1	1	1	1
ENSTGUT00000012293	chr5	W-maintained	W-maintained	W-maintained	W-maintained	W-maintained	W-maintained	W-maintained	W-maintained	1	1	1	1	1	1	1
ENSTGUT00000012296	chr5	W-maintained	W-maintained	W-maintained	W-maintained	W-maintained	W-maintained	W-maintained	W-maintained	1	1	1	1	1	1	1
ENSTGUT00000012306	chr5	W-maintained	W-maintained	W-maintained	W-maintained	W-maintained	W-maintained	W-maintained	W-maintained	1	1	1	1	1	1	1
ENSTGUT00000012307	chr3_c	W-maintained	W-maintained	W-maintained	W-maintained	W-maintained	W-maintained	W-maintained	W-maintained	1	1	1	1	1	1	1
ENSTGUT00000012308	chr3_c	W-maintained	W-maintained	W-maintained	W-maintained	W-maintained	W-maintained	W-maintained	W-maintained	1	1	1	1	1	1	1
ENSTGUT00000012310	chr3_c	W-maintained	W-maintained	W-maintained	W-maintained	W-maintained	W-maintained	W-maintained	W-maintained	1	1	1	1	1	1	1
ENSTGUT00000012313	chr5	W-maintained	W-maintained	W-maintained	W-maintained	W-maintained	W-maintained	W-maintained	W-maintained	1	1	1	1	1	1	1
ENSTGUT00000012316	chr3_c	W-maintained	W-maintained	W-maintained	W-maintained	W-maintained	W-maintained	W-maintained	W-maintained	1	1	1	1	1	1	1
ENSTGUT00000012318	chr3_c	W-maintained	W-maintained	W-maintained	W-maintained	W-maintained	W-maintained	W-maintained	W-maintained	1	1	1	1	1	1	1
ENSTGUT00000012323	chr5	W-maintained	W-maintained	W-maintained	W-maintained	W-maintained	W-maintained	W-maintained	W-maintained	1	1	1	1	1	1	1
ENSTGUT00000012328	chr3_c	W-maintained	W-maintained	W-maintained	W-maintained	W-maintained	W-maintained	W-maintained	W-maintained	1	1	1	1	1	1	1
ENSTGUT00000012331	chr5	W-maintained	W-maintained	W-maintained	W-maintained	W-maintained	W-maintained	W-maintained	W-maintained	1	1	1	1	1	1	1
ENSTGUT00000012338	chr3_c	W-maintained	W-maintained	W-maintained	W-maintained	W-maintained	W-maintained	W-maintained	W-maintained	1	1	1	1	1	1	1
ENSTGUT00000012341	chr3_c	W-maintained	W-maintained	W-maintained	W-maintained	W-maintained	W-maintained	W-maintained	W-maintained	1	1	1	1	1	1	1
ENSTGUT00000012350	chr5	W-maintained	W-maintained	W-maintained	W-maintained	W-maintained	W-maintained	W-maintained	W-maintained	1	1	1	1	1	1	1
ENSTGUT00000012352	chr3_c	W-maintained	W-lost	W-maintained	W-maintained	W-maintained	W-maintained	W-maintained	W-maintained	1	1	1	1	1	1	1
ENSTGUT00000012354	chr3_c	W-maintained	W-maintained	W-maintained	W-maintained	W-maintained	W-maintained	W-maintained	W-maintained	1	1	1	1	1	1	1
ENSTGUT00000012358	chr3_c	W-maintained	W-maintained	W-maintained	W-maintained	W-maintained	W-maintained	W-maintained	W-maintained	1	1	1	1	1	1	1
ENSTGUT00000012359	chr5	W-maintained	W-maintained	W-maintained	W-maintained	W-maintained	W-maintained	W-maintained	W-maintained	1	1	1	1	1	1	1
ENSTGUT00000012364	chr5	W-maintained	W-maintained	W-maintained	W-maintained	W-maintained	W-maintained	W-maintained	W-maintained	1	1	1	1	1	1	1
ENSTGUT00000012365	chr3_c	W-lost	W-lost	W-maintained	W-maintained	W-maintained	W-maintained	W-maintained	W-maintained	1	1	1	1	0	1	1
ENSTGUT00000012369	chr3_c	W-maintained	W-maintained	W-maintained	W-maintained	W-maintained	W-maintained	W-maintained	W-maintained	1	1	1	1	1	1	1
ENSTGUT00000012370	chr3_c	W-maintained	W-maintained	W-maintained	W-maintained	W-maintained	W-maintained	W-maintained	W-maintained	1	1	1	1	1	1	1
ENSTGUT00000012374	chr3_c	W-maintained	W-maintained	W-maintained	W-maintained	W-maintained	W-maintained	W-maintained	W-maintained	1	1	1	1	1	1	1
ENSTGUT00000012378	chr5	W-maintained	W-maintained	W-maintained	W-maintained	W-maintained	W-maintained	W-maintained	W-maintained	1	1	1	1	1	1	1
ENSTGUT00000012380	chr3_c	W-maintained	W-maintained	W-maintained	W-maintained	W-maintained	W-maintained	W-maintained	W-maintained	1	1	1	1	1	1	1
ENSTGUT00000012393	chr5	W-maintained	W-maintained	W-maintained	W-maintained	W-maintained	W-maintained	W-maintained	W-maintained	1	1	1	1	1	1	1
ENSTGUT00000012394	chr3_c	W-maintained	W-maintained	W-maintained	W-maintained	W-maintained	W-maintained	W-maintained	W-maintained	1	1	1	1	1	1	1
ENSTGUT00000012398	chr3_c	W-maintained	W-maintained	W-maintained	W-maintained	W-maintained	W-maintained	W-maintained	W-maintained	1	1	1	1	1	1	1
ENSTGUT00000012399	chr5	W-maintained	W-maintained	W-maintained	W-maintained	W-maintained	W-maintained	W-maintained	W-maintained	1	1	1	1	1	1	1
ENSTGUT00000012402	chr3_c	W-maintained	W-maintained	W-maintained	W-maintained	W-maintained	W-maintained	W-maintained	W-maintained	1	1	1	1	1	1	1
ENSTGUT00000012404	chr5	W-maintained	W-maintained	W-maintained	W-maintained	W-maintained	W-maintained	W-maintained	W-maintained	1	1	1	1	1	1	1
ENSTGUT00000012410	chr5	W-maintained	W-maintained	W-maintained	W-maintained	W-maintained	W-maintained	W-maintained	W-maintained	1	1	1	1	1	1	1
ENSTGUT00000012412	chr5	W-maintained	W-maintained	W-maintained	W-maintained	W-maintained	W-maintained	W-maintained	W-maintained	1	1	1	1	1	1	1
ENSTGUT00000012415	chr3_c	W-maintained	W-maintained	W-maintained	W-maintained	W-maintained	W-maintained	W-maintained	W-maintained	1	1	1	1	1	1	1
ENSTGUT00000012416	chr5	W-maintained	W-maintained	W-maintained	W-maintained	W-maintained	W-maintained	W-maintained	W-maintained	1	1	1	1	1	1	1
ENSTGUT00000012417	chr3_c	W-maintained	W-maintained	W-maintained	W-maintained	W-maintained	W-maintained	W-maintained	W-maintained	1	1	1	1	1	1	1
ENSTGUT00000012419	chr3_c	W-maintained	W-maintained	W-maintained	W-maintained	W-maintained	W-maintained	W-maintained	W-maintained	1	1	1	1	1	1	1
ENSTGUT00000012421	chr3_c	W-maintained	W-maintained	W-maintained	W-maintained	W-maintained	W-maintained	W-maintained	W-lost	1	1	1	1	1	1	1
ENSTGUT00000012424	chr3_c	W-maintained	W-maintained	W-maintained	W-maintained	W-maintained	W-maintained	W-maintained	W-maintained	1	1	1	1	1	1	1
ENSTGUT00000012425	chr5	W-maintained	W-maintained	W-maintained	W-maintained	W-maintained	W-maintained	W-maintained	W-maintained	1	1	1	1	1	1	1
ENSTGUT00000012426	chr3_c	W-maintained	W-maintained	W-maintained	W-maintained	W-maintained	W-maintained	W-maintained	W-maintained	1	1	1	1	1	1	1
ENSTGUT00000012428	chr5	W-maintained	W-maintained	W-maintained	W-maintained	W-maintained	W-maintained	W-maintained	W-lost	1	1	1	1	1	1	1
ENSTGUT00000012430	chr3_c	W-maintained	W-maintained	W-maintained	W-maintained	W-maintained	W-maintained	W-maintained	W-maintained	1	1	1	1	1	1	1
ENSTGUT00000012432	chr3_c	W-maintained	W-maintained	W-maintained	W-maintained	W-maintained	W-maintained	W-maintained	W-maintained	1	1	1	1	1	1	1
ENSTGUT00000012434	chr5	W-maintained	W-maintained	W-maintained	W-maintained	W-maintained	W-maintained	W-maintained	W-maintained	1	1	1	1	1	1	1
ENSTGUT00000012439	chr5	W-maintained	W-maintained	W-maintained	W-maintained	W-maintained	W-maintained	W-maintained	W-maintained	1	1	1	1	1	1	1
ENSTGUT00000012440	chr3_c	W-maintained	W-maintained	W-maintained	W-maintained	W-maintained	W-maintained	W-maintained	W-maintained	1	1	1	1	1	1	1
ENSTGUT00000012446	chr3_c	W-maintained	W-maintained	W-maintained	W-maintained	W-maintained	W-maintained	W-maintained	W-maintained	1	1	1	1	1	1	1
ENSTGUT00000012451	chr3_c	W-maintained	W-maintained	W-maintained	W-maintained	W-maintained	W-maintained	W-maintained	W-maintained	1	1	1	1	1	1	1
ENSTGUT00000012457	chr3_c	W-maintained	W-maintained	W-maintained	W-maintained	W-maintained	W-maintained	W-maintained	W-maintained	1	1	1	1	1	1	1
ENSTGUT00000012458	chr3_c	W-maintained	W-maintained	W-maintained	W-maintained	W-maintained	W-maintained	W-maintained	W-maintained	1	1	1	1	1	1	1
ENSTGUT00000012459	chr5	W-maintained	W-maintained	W-maintained	W-maintained	W-maintained	W-maintained	W-maintained	W-maintained	1	1	1	1	1	1	1
ENSTGUT00000012462	chr5	W-maintained	W-maintained	W-maintained	W-maintained	W-maintained	W-maintained	W-maintained	W-maintained	1	1	1	1	1	1	1
ENSTGUT00000012464	chr3_c	W-maintained	W-maintained	W-maintained	W-maintained	W-maintained	W-maintained	W-maintained	W-maintained	1	1	1	1	1	1	1
ENSTGUT00000012470	chr5	W-maintained	W-maintained	W-maintained	W-maintained	W-maintained	W-maintained	W-maintained	W-maintained	1	1	1	1	1	1	1
ENSTGUT00000012478	chr5	W-maintained	W-maintained	W-maintained	W-maintained	W-maintained	W-maintained	W-maintained	W-maintained	1	1	1	1	1	1	1
ENSTGUT00000012481	chr5	W-maintained	W-maintained	W-maintained	W-maintained	W-maintained	W-maintained	W-maintained	W-maintained	1	1	1	1	1	1	1
ENSTGUT00000012492	chr3_c	W-maintained	W-maintained	W-maintained	W-maintained	W-maintained	W-maintained	W-maintained	W-maintained	1	1	1	1	1	1	1
ENSTGUT00000012493	chr3_c	W-maintained	W-maintained	W-maintained	W-maintained	W-maintained	W-maintained	W-maintained	W-maintained	1	1	1	1	1	1	1
ENSTGUT00000012497	chr5	W-maintained	W-maintained	W-maintained	W-maintained	W-maintained	W-maintained	W-maintained	W-maintained	1	1	1	1	1	1	1
ENSTGUT00000012502	chr5	W-maintained	W-maintained	W-maintained	W-maintained	W-maintained	W-maintained	W-maintained	W-maintained	1	1	1	1	1	1	1
ENSTGUT00000012506	chr5	W-maintained	W-maintained	W-maintained	W-maintained	W-maintained	W-maintained	W-maintained	W-maintained	1	1	1	1	1	1	1
ENSTGUT00000012509	chr3_c	W-maintained	W-maintained	W-maintained	W-maintained	W-maintained	W-maintained	W-maintained	W-maintained	1	1	1	1	1	1	1
ENSTGUT00000012510	chr5	W-maintained	W-maintained	W-maintained	W-maintained	W-maintained	W-maintained	W-maintained	W-maintained	1	1	1	1	1	1	1
ENSTGUT00000012513	chr5	W-maintained	W-maintained	W-maintained	W-maintained	W-maintained	W-maintained	W-maintained	W-maintained	1	1	1	1	1	1	1
ENSTGUT00000012516	chr3_c	W-maintained	W-lost	W-maintained	W-maintained	W-maintained	W-maintained	W-maintained	W-maintained	1	1	1	1	1	1	1
ENSTGUT00000012518	chr5	W-maintained	W-maintained	W-maintained	W-maintained	W-maintained	W-maintained	W-maintained	W-maintained	1	1	1	1	1	1	1
ENSTGUT00000012520	chr5	W-maintained	W-maintained	W-maintained	W-maintained	W-maintained	W-maintained	W-maintained	W-maintained	1	1	1	1	1	1	1
ENSTGUT00000012524	chr3_c	W-maintained	W-maintained	W-maintained	W-maintained	W-maintained	W-maintained	W-maintained	W-maintained	1	1	1	1	1	1	1
ENSTGUT00000012526	chr3_c	W-maintained	W-maintained	W-maintained	W-maintained	W-maintained	W-maintained	W-maintained	W-maintained	1	1	1	1	1	1	1
ENSTGUT00000012530	chr3_c	W-maintained	W-maintained	W-maintained	W-maintained	W-maintained	W-maintained	W-maintained	W-maintained	1	1	1	1	1	1	1
ENSTGUT00000012534	chr5	W-maintained	W-maintained	W-maintained	W-maintained	W-maintained	W-maintained	W-maintained	W-maintained	1	1	1	1	1	1	1
ENSTGUT00000012536	chr3_c	W-maintained	W-maintained	W-maintained	W-maintained	W-maintained	W-maintained	W-maintained	W-maintained	1	1	1	1	1	1	1
ENSTGUT00000012539	chr5	W-maintained	W-maintained	W-maintained	W-maintained	W-maintained	W-maintained	W-maintained	W-maintained	1	1	1	1	1	1	1
ENSTGUT00000012541	chr5	W-maintained	W-maintained	W-maintained	W-maintained	W-maintained	W-maintained	W-maintained	W-maintained	1	1	1	1	1	1	1
ENSTGUT00000012543	chr3_c	W-maintained	W-maintained	W-maintained	W-maintained	W-maintained	W-maintained	W-maintained	W-maintained	1	1	1	1	1	1	1
ENSTGUT00000012549	chr3_c	W-maintained	W-maintained	W-maintained	W-maintained	W-maintained	W-maintained	W-maintained	W-maintained	1	1	1	1	1	1	1
ENSTGUT00000012550	chr5	W-maintained	W-maintained	W-maintained	W-maintained	W-maintained	W-maintained	W-maintained	W-maintained	1	1	1	1	1	1	1
ENSTGUT00000012558	chr3_c	W-maintained	W-maintained	W-maintained	W-maintained	W-maintained	W-maintained	W-maintained	W-maintained	1	1	1	1	1	1	1
ENSTGUT00000012561	chr3_c	W-maintained	W-maintained	W-maintained	W-maintained	W-maintained	W-maintained	W-maintained	W-maintained	1	1	1	1	1	1	1
ENSTGUT00000012567	chr3_c	W-maintained	W-maintained	W-maintained	W-maintained	W-maintained	W-maintained	W-maintained	W-maintained	1	1	1	1	1	1	1
ENSTGUT00000012568	chr3_c	W-maintained	W-maintained	W-maintained	W-maintained	W-maintained	W-maintained	W-maintained	W-maintained	1	1	1	1	1	1	1
ENSTGUT00000012571	chr5	W-maintained	W-maintained	W-maintained	W-maintained	W-maintained	W-maintained	W-maintained	W-maintained	1	1	1	1	1	1	1
ENSTGUT00000012573	chr5	W-maintained	W-lost	W-maintained	W-maintained	W-maintained	W-maintained	W-maintained	W-maintained	1	1	1	1	1	1	1
ENSTGUT00000012574	chr3_c	W-maintained	W-maintained	W-maintained	W-maintained	W-maintained	W-maintained	W-maintained	W-maintained	1	1	1	1	1	1	1
ENSTGUT00000012576	chr3_c	W-maintained	W-maintained	W-maintained	W-maintained	W-maintained	W-maintained	W-maintained	W-maintained	1	1	1	1	1	1	1
ENSTGUT00000012577	chr5	W-maintained	W-maintained	W-maintained	W-maintained	W-maintained	W-maintained	W-maintained	W-maintained	1	1	1	1	1	1	1
ENSTGUT00000012582	chr5	W-maintained	W-maintained	W-maintained	W-maintained	W-maintained	W-maintained	W-maintained	W-maintained	1	1	1	1	1	1	1
ENSTGUT00000012590	chr3_c	W-maintained	W-maintained	W-maintained	W-maintained	W-maintained	W-maintained	W-maintained	W-maintained	1	1	1	1	1	1	1
ENSTGUT00000012592	chr5	W-maintained	W-maintained	W-maintained	W-maintained	W-maintained	W-maintained	W-maintained	W-maintained	1	1	1	1	1	1	1
ENSTGUT00000012593	chr3_c	W-maintained	W-maintained	W-maintained	W-maintained	W-maintained	W-maintained	W-maintained	W-maintained	1	1	1	1	1	1	1
ENSTGUT00000012596	chr3_c	W-maintained	W-maintained	W-maintained	W-maintained	W-maintained	W-maintained	W-maintained	W-maintained	1	1	1	1	1	1	1
ENSTGUT00000012597	chr3_c	W-maintained	W-maintained	W-maintained	W-maintained	W-maintained	W-maintained	W-maintained	W-maintained	1	1	1	1	1	1	1
ENSTGUT00000012603	chr3_c	W-maintained	W-maintained	W-maintained	W-maintained	W-maintained	W-maintained	W-maintained	W-maintained	1	1	1	1	1	1	1
ENSTGUT00000012607	chr5	W-maintained	W-maintained	W-maintained	W-maintained	W-maintained	W-maintained	W-maintained	W-maintained	1	1	1	1	1	1	1
ENSTGUT00000012610	chr3_c	W-maintained	W-maintained	W-maintained	W-maintained	W-maintained	W-maintained	W-maintained	W-maintained	1	1	1	1	1	1	1
ENSTGUT00000012612	chr5	W-maintained	W-maintained	W-maintained	W-maintained	W-maintained	W-maintained	W-maintained	W-maintained	1	1	1	1	1	1	1
ENSTGUT00000012621	chr3_c	W-maintained	W-maintained	W-lost	W-maintained	W-lost	W-maintained	W-maintained	W-maintained	1	1	1	1	1	1	1
ENSTGUT00000012624	chr5	W-maintained	W-maintained	W-maintained	W-maintained	W-maintained	W-maintained	W-maintained	W-maintained	1	1	1	1	1	1	1
ENSTGUT00000012628	chr5	W-maintained	W-maintained	W-maintained	W-maintained	W-maintained	W-maintained	W-maintained	W-maintained	1	1	1	1	1	1	1
ENSTGUT00000012629	chr3_c	W-lost	W-maintained	W-maintained	W-maintained	W-maintained	W-maintained	W-maintained	W-maintained	1	1	1	1	1	1	1
ENSTGUT00000012630	chr5	W-maintained	W-maintained	W-maintained	W-maintained	W-maintained	W-maintained	W-lost	W-maintained	1	1	1	1	1	1	1
ENSTGUT00000012636	chr3_c	W-maintained	W-maintained	W-maintained	W-maintained	W-maintained	W-maintained	W-maintained	W-maintained	1	1	1	1	1	1	1
ENSTGUT00000012642	chr3_c	W-maintained	W-maintained	W-maintained	W-maintained	W-maintained	W-maintained	W-maintained	W-maintained	1	1	1	1	1	1	1
ENSTGUT00000012647	chr3_c	W-maintained	W-maintained	W-maintained	W-maintained	W-maintained	W-maintained	W-maintained	W-maintained	1	1	1	1	1	1	1
ENSTGUT00000012649	chr5	W-lost	W-lost	W-maintained	W-maintained	W-maintained	W-maintained	W-maintained	W-maintained	1	1	1	1	0	1	1
ENSTGUT00000012654	chr3_c	W-maintained	W-maintained	W-maintained	W-maintained	W-maintained	W-maintained	W-maintained	W-maintained	1	1	1	1	1	1	1
ENSTGUT00000012656	chr3_c	W-maintained	W-maintained	W-maintained	W-maintained	W-maintained	W-maintained	W-maintained	W-maintained	1	1	1	1	1	1	1
ENSTGUT00000012658	chr5	W-maintained	W-maintained	W-maintained	W-maintained	W-maintained	W-maintained	W-maintained	W-maintained	1	1	1	1	1	1	1
ENSTGUT00000012664	chr3_c	W-maintained	W-maintained	W-maintained	W-maintained	W-maintained	W-maintained	W-maintained	W-maintained	1	1	1	1	1	1	1
ENSTGUT00000012665	chr5	W-maintained	W-maintained	W-maintained	W-maintained	W-maintained	W-maintained	W-maintained	W-maintained	1	1	1	1	1	1	1
ENSTGUT00000012667	chr3_c	W-maintained	W-maintained	W-maintained	W-maintained	W-maintained	W-maintained	W-maintained	W-maintained	1	1	1	1	1	1	1
ENSTGUT00000012668	chr3_c	W-maintained	W-maintained	W-maintained	W-maintained	W-maintained	W-maintained	W-maintained	W-maintained	1	1	1	1	1	1	1
ENSTGUT00000012670	chr5	W-maintained	W-maintained	W-maintained	W-maintained	W-maintained	W-maintained	W-maintained	W-maintained	1	1	1	1	1	1	1
ENSTGUT00000012675	chr3_c	W-maintained	W-maintained	W-maintained	W-maintained	W-maintained	W-maintained	W-maintained	W-maintained	1	1	1	1	1	1	1
ENSTGUT00000012677	chr3_c	W-maintained	W-maintained	W-maintained	W-maintained	W-maintained	W-maintained	W-maintained	W-maintained	1	1	1	1	1	1	1
ENSTGUT00000012680	chr3_c	W-maintained	W-maintained	W-maintained	W-maintained	W-maintained	W-maintained	W-maintained	W-maintained	1	1	1	1	1	1	1
ENSTGUT00000012686	chr3_c	W-maintained	W-maintained	W-maintained	W-maintained	W-maintained	W-maintained	W-maintained	W-maintained	1	1	1	1	1	1	1
ENSTGUT00000012687	chr5	W-maintained	W-maintained	W-maintained	W-maintained	W-maintained	W-maintained	W-maintained	W-maintained	1	1	1	1	1	1	1
ENSTGUT00000012689	chr5	W-maintained	W-maintained	W-maintained	W-maintained	W-maintained	W-lost	W-maintained	W-maintained	1	1	1	1	1	1	1
ENSTGUT00000012692	chr3_c	W-maintained	W-maintained	W-maintained	W-maintained	W-maintained	W-maintained	W-maintained	W-maintained	1	1	1	1	1	1	1
ENSTGUT00000012698	chr3_c	W-lost	W-maintained	W-maintained	W-maintained	W-maintained	W-maintained	W-maintained	W-maintained	1	1	1	1	1	1	1
ENSTGUT00000012701	chr3_c	W-maintained	W-maintained	W-maintained	W-maintained	W-maintained	W-maintained	W-maintained	W-maintained	1	1	1	1	1	1	1
ENSTGUT00000012703	chr5	W-maintained	W-maintained	W-maintained	W-maintained	W-maintained	W-maintained	W-maintained	W-maintained	1	1	1	1	1	1	1
ENSTGUT00000012704	chr3_c	W-maintained	W-maintained	W-maintained	W-maintained	W-maintained	W-maintained	W-maintained	W-maintained	1	1	1	1	1	1	1
ENSTGUT00000012708	chr3_c	W-maintained	W-maintained	W-maintained	W-maintained	W-maintained	W-maintained	W-maintained	W-maintained	1	1	1	1	1	1	1
ENSTGUT00000012710	chr5	W-maintained	W-maintained	W-maintained	W-maintained	W-maintained	W-maintained	W-maintained	W-maintained	1	1	1	1	1	1	1
ENSTGUT00000012716	chr5	W-maintained	W-maintained	W-maintained	W-maintained	W-maintained	W-maintained	W-maintained	W-maintained	1	1	1	1	1	1	1
ENSTGUT00000012719	chr3_c	W-maintained	W-maintained	W-maintained	W-maintained	W-maintained	W-maintained	W-maintained	W-maintained	1	1	1	1	1	1	1
ENSTGUT00000012726	chr3_c	W-maintained	W-maintained	W-maintained	W-maintained	W-maintained	W-maintained	W-maintained	W-maintained	1	1	1	1	1	1	1
ENSTGUT00000012727	chr5	W-maintained	W-maintained	W-maintained	W-maintained	W-maintained	W-maintained	W-maintained	W-maintained	1	1	1	1	1	1	1
ENSTGUT00000012729	chr3_c	W-maintained	W-maintained	W-maintained	W-maintained	W-maintained	W-maintained	W-maintained	W-maintained	1	1	1	1	1	1	1
ENSTGUT00000012738	chr5	W-maintained	W-maintained	W-maintained	W-maintained	W-maintained	W-maintained	W-maintained	W-maintained	1	1	1	1	1	1	1
ENSTGUT00000012739	chr3_c	W-maintained	W-maintained	W-maintained	W-maintained	W-maintained	W-maintained	W-maintained	W-maintained	1	1	1	1	1	1	1
ENSTGUT00000012747	chr5	W-maintained	W-maintained	W-maintained	W-maintained	W-maintained	W-maintained	W-maintained	W-maintained	1	1	1	1	1	1	1
ENSTGUT00000012750	chr5	W-maintained	W-maintained	W-maintained	W-maintained	W-maintained	W-maintained	W-maintained	W-maintained	1	1	1	1	1	1	1
ENSTGUT00000012756	chr5	W-maintained	W-maintained	W-maintained	W-maintained	W-maintained	W-maintained	W-maintained	W-maintained	1	1	1	1	1	1	1
ENSTGUT00000012759	chr5	W-maintained	W-maintained	W-maintained	W-maintained	W-maintained	W-maintained	W-maintained	W-maintained	1	1	1	1	1	1	1
ENSTGUT00000012764	chr3_c	W-maintained	W-maintained	W-maintained	W-maintained	W-maintained	W-maintained	W-maintained	W-maintained	1	1	1	1	1	1	1
ENSTGUT00000012766	chr5	W-maintained	W-maintained	W-maintained	W-maintained	W-maintained	W-maintained	W-maintained	W-maintained	1	1	1	1	1	1	1
ENSTGUT00000012771	chr5	W-maintained	W-maintained	W-maintained	W-maintained	W-maintained	W-maintained	W-maintained	W-maintained	1	1	1	1	1	1	1
ENSTGUT00000012776	chr5	W-maintained	W-maintained	W-maintained	W-maintained	W-maintained	W-maintained	W-maintained	W-maintained	1	1	1	1	1	1	1
ENSTGUT00000012778	chr3_c	W-maintained	W-maintained	W-maintained	W-maintained	W-maintained	W-maintained	W-maintained	W-maintained	1	1	1	1	1	1	1
ENSTGUT00000012779	chr5	W-maintained	W-maintained	W-maintained	W-maintained	W-maintained	W-maintained	W-maintained	W-maintained	1	1	1	1	1	1	1
ENSTGUT00000012782	chr3_c	W-maintained	W-maintained	W-maintained	W-maintained	W-maintained	W-maintained	W-maintained	W-maintained	1	1	1	1	1	1	1
ENSTGUT00000012785	chr3_c	W-maintained	W-maintained	W-maintained	W-maintained	W-maintained	W-maintained	W-maintained	W-maintained	1	1	1	1	1	1	1
ENSTGUT00000012787	chr3_c	W-maintained	W-maintained	W-maintained	W-maintained	W-maintained	W-maintained	W-maintained	W-maintained	1	1	1	1	1	1	1
ENSTGUT00000012788	chr5	W-maintained	W-maintained	W-maintained	W-maintained	W-maintained	W-maintained	W-maintained	W-maintained	1	1	1	1	1	1	1
ENSTGUT00000012791	chr3_c	W-maintained	W-maintained	W-maintained	W-maintained	W-maintained	W-maintained	W-maintained	W-maintained	1	1	1	1	1	1	1
ENSTGUT00000012792	chr3_c	W-maintained	W-maintained	W-maintained	W-maintained	W-maintained	W-maintained	W-maintained	W-maintained	1	1	1	1	1	1	1
ENSTGUT00000012794	chr5	W-maintained	W-maintained	W-maintained	W-maintained	W-maintained	W-maintained	W-maintained	W-maintained	1	1	1	1	1	1	1
ENSTGUT00000012797	chr3_c	W-maintained	W-maintained	W-maintained	W-maintained	W-maintained	W-maintained	W-maintained	W-maintained	1	1	1	1	1	1	1
ENSTGUT00000012799	chr3_c	W-maintained	W-maintained	W-maintained	W-maintained	W-maintained	W-maintained	W-maintained	W-maintained	1	1	1	1	1	1	1
ENSTGUT00000012802	chr5	W-maintained	W-maintained	W-maintained	W-maintained	W-maintained	W-maintained	W-maintained	W-maintained	1	1	1	1	1	1	1
ENSTGUT00000012804	chr5	W-maintained	W-maintained	W-maintained	W-maintained	W-maintained	W-maintained	W-maintained	W-maintained	1	1	1	1	1	1	1
ENSTGUT00000012808	chr3_c	W-maintained	W-maintained	W-maintained	W-maintained	W-maintained	W-maintained	W-maintained	W-maintained	1	1	1	1	1	1	1
ENSTGUT00000012813	chr3_c	W-maintained	W-maintained	W-maintained	W-maintained	W-maintained	W-maintained	W-maintained	W-maintained	1	1	1	1	1	1	1
ENSTGUT00000012816	chr3_c	W-maintained	W-maintained	W-maintained	W-maintained	W-maintained	W-maintained	W-maintained	W-maintained	1	1	1	1	1	1	1
ENSTGUT00000012817	chr3_c	W-maintained	W-maintained	W-maintained	W-maintained	W-maintained	W-maintained	W-maintained	W-maintained	1	1	1	1	1	1	1
ENSTGUT00000012820	chr3_c	W-maintained	W-maintained	W-maintained	W-maintained	W-maintained	W-maintained	W-maintained	W-maintained	1	1	1	1	1	1	1
ENSTGUT00000012822	chr5	W-maintained	W-maintained	W-maintained	W-maintained	W-maintained	W-maintained	W-maintained	W-maintained	1	1	1	1	1	1	1
ENSTGUT00000012831	chr3_c	W-maintained	W-maintained	W-maintained	W-maintained	W-maintained	W-maintained	W-maintained	W-maintained	1	1	1	1	1	1	1
ENSTGUT00000012834	chr5	W-maintained	W-maintained	W-maintained	W-maintained	W-maintained	W-maintained	W-maintained	W-maintained	1	1	1	1	1	1	1
ENSTGUT00000012835	chr5	W-maintained	W-maintained	W-maintained	W-maintained	W-maintained	W-maintained	W-maintained	W-maintained	1	1	1	1	1	1	1
ENSTGUT00000012837	chr3_c	W-maintained	W-maintained	W-maintained	W-maintained	W-maintained	W-maintained	W-maintained	W-maintained	1	1	1	1	1	1	1
ENSTGUT00000012839	chr5	W-maintained	W-maintained	W-maintained	W-maintained	W-maintained	W-maintained	W-maintained	W-maintained	1	1	1	1	1	1	1
ENSTGUT00000012841	chr5	W-maintained	W-maintained	W-maintained	W-maintained	W-maintained	W-maintained	W-maintained	W-maintained	1	1	1	1	1	1	1
ENSTGUT00000012844	chr5	W-maintained	W-maintained	W-maintained	W-maintained	W-maintained	W-maintained	W-maintained	W-maintained	1	1	1	1	1	1	1
ENSTGUT00000012854	chr5	W-maintained	W-maintained	W-maintained	W-maintained	W-maintained	W-maintained	W-maintained	W-maintained	1	1	1	1	1	1	1
ENSTGUT00000012859	chr5	W-maintained	W-maintained	W-maintained	W-maintained	W-maintained	W-maintained	W-maintained	W-lost	1	1	1	1	1	1	1
ENSTGUT00000012862	chr3_c	W-maintained	W-maintained	W-maintained	W-maintained	W-maintained	W-maintained	W-maintained	W-maintained	1	1	1	1	1	1	1
ENSTGUT00000012869	chr5	W-maintained	W-maintained	W-maintained	W-maintained	W-maintained	W-maintained	W-maintained	W-maintained	1	1	1	1	1	1	1
ENSTGUT00000012871	chr5	W-maintained	W-maintained	W-maintained	W-maintained	W-maintained	W-maintained	W-maintained	W-maintained	1	1	1	1	1	1	1
ENSTGUT00000012877	chr5	W-maintained	W-maintained	W-maintained	W-maintained	W-maintained	W-maintained	W-maintained	W-maintained	1	1	1	1	1	1	1
ENSTGUT00000012882	chr5	W-lost	W-maintained	W-maintained	W-maintained	W-maintained	W-maintained	W-maintained	W-maintained	1	1	1	1	1	1	1
ENSTGUT00000012884	chr3_c	W-maintained	W-maintained	W-maintained	W-maintained	W-maintained	W-maintained	W-maintained	W-maintained	1	1	1	1	1	1	1
ENSTGUT00000012885	chr5	W-maintained	W-maintained	W-maintained	W-maintained	W-maintained	W-maintained	W-maintained	W-maintained	1	1	1	1	1	1	1
ENSTGUT00000012888	chr3_c	W-maintained	W-maintained	W-maintained	W-maintained	W-maintained	W-maintained	W-maintained	W-maintained	1	1	1	1	1	1	1
ENSTGUT00000012890	chr3_c	W-maintained	W-maintained	W-maintained	W-maintained	W-maintained	W-maintained	W-maintained	W-maintained	1	1	1	1	1	1	1
ENSTGUT00000012892	chr5	W-maintained	W-maintained	W-maintained	W-maintained	W-maintained	W-maintained	W-maintained	W-maintained	1	1	1	1	1	1	1
ENSTGUT00000012898	chr5	W-maintained	W-maintained	W-maintained	W-maintained	W-maintained	W-maintained	W-maintained	W-maintained	1	1	1	1	1	1	1
ENSTGUT00000012899	chr5	W-maintained	W-maintained	W-maintained	W-maintained	W-maintained	W-maintained	W-maintained	W-maintained	1	1	1	1	1	1	1
ENSTGUT00000012906	chr5	W-maintained	W-maintained	W-maintained	W-maintained	W-maintained	W-maintained	W-maintained	W-maintained	1	1	1	1	1	1	1
ENSTGUT00000012909	chr3_c	W-maintained	W-maintained	W-maintained	W-maintained	W-maintained	W-maintained	W-maintained	W-maintained	1	1	1	1	1	1	1
ENSTGUT00000012912	chr5	W-maintained	W-maintained	W-maintained	W-maintained	W-maintained	W-maintained	W-maintained	W-maintained	1	1	1	1	1	1	1
ENSTGUT00000012916	chr3_c	W-maintained	W-maintained	W-maintained	W-maintained	W-maintained	W-maintained	W-maintained	W-maintained	1	1	1	1	1	1	1
ENSTGUT00000012918	chr3_c	W-maintained	W-maintained	W-maintained	W-maintained	W-maintained	W-maintained	W-maintained	W-maintained	1	1	1	1	1	1	1
ENSTGUT00000012922	chr5	W-maintained	W-maintained	W-maintained	W-maintained	W-maintained	W-maintained	W-maintained	W-maintained	1	1	1	1	1	1	1
ENSTGUT00000012923	chr3_c	W-maintained	W-maintained	W-maintained	W-maintained	W-maintained	W-maintained	W-maintained	W-maintained	1	1	1	1	1	1	1
ENSTGUT00000012925	chr3_c	W-maintained	W-maintained	W-maintained	W-maintained	W-maintained	W-maintained	W-maintained	W-maintained	1	1	1	1	1	1	1
ENSTGUT00000012927	chr3_c	W-maintained	W-maintained	W-maintained	W-maintained	W-maintained	W-maintained	W-maintained	W-maintained	1	1	1	1	1	1	1
ENSTGUT00000012930	chr3_c	W-maintained	W-maintained	W-maintained	W-maintained	W-maintained	W-maintained	W-maintained	W-maintained	1	1	1	1	1	1	1
ENSTGUT00000012931	chr3_c	W-maintained	W-maintained	W-maintained	W-maintained	W-maintained	W-maintained	W-maintained	W-maintained	1	1	1	1	1	1	1
ENSTGUT00000012938	chr5	W-maintained	W-maintained	W-maintained	W-maintained	W-maintained	W-maintained	W-maintained	W-maintained	1	1	1	1	1	1	1
ENSTGUT00000012940	chr5	W-maintained	W-maintained	W-maintained	W-maintained	W-maintained	W-maintained	W-maintained	W-maintained	1	1	1	1	1	1	1
ENSTGUT00000012942	chr3_c	W-maintained	W-maintained	W-maintained	W-maintained	W-maintained	W-maintained	W-maintained	W-maintained	1	1	1	1	1	1	1
ENSTGUT00000012943	chr3_c	W-maintained	W-maintained	W-maintained	W-maintained	W-maintained	W-maintained	W-maintained	W-maintained	1	1	1	1	1	1	1
ENSTGUT00000012945	chr3_c	W-maintained	W-maintained	W-maintained	W-maintained	W-maintained	W-maintained	W-maintained	W-maintained	1	1	1	1	1	1	1
ENSTGUT00000012947	chr5	W-maintained	W-maintained	W-maintained	W-maintained	W-maintained	W-maintained	W-maintained	W-maintained	1	1	1	1	1	1	1
ENSTGUT00000012949	chr5	W-maintained	W-maintained	W-maintained	W-maintained	W-maintained	W-maintained	W-maintained	W-maintained	1	1	1	1	1	1	1
ENSTGUT00000012953	chr3_c	W-maintained	W-maintained	W-maintained	W-maintained	W-maintained	W-maintained	W-maintained	W-maintained	1	1	1	1	1	1	1
ENSTGUT00000012956	chr5	W-maintained	W-maintained	W-maintained	W-maintained	W-maintained	W-maintained	W-maintained	W-maintained	1	1	1	1	1	1	1
ENSTGUT00000012957	chr5	W-maintained	W-maintained	W-maintained	W-maintained	W-maintained	W-maintained	W-maintained	W-maintained	1	1	1	1	1	1	1
ENSTGUT00000012965	chr3_c	W-maintained	W-maintained	W-maintained	W-maintained	W-maintained	W-maintained	W-maintained	W-maintained	1	1	1	1	1	1	1
ENSTGUT00000012967	chr3_c	W-maintained	W-maintained	W-maintained	W-maintained	W-maintained	W-maintained	W-maintained	W-maintained	1	1	1	1	1	1	1
ENSTGUT00000012968	chr5	W-maintained	W-maintained	W-maintained	W-maintained	W-maintained	W-maintained	W-maintained	W-maintained	1	1	1	1	1	1	1
ENSTGUT00000012972	chr5	W-maintained	W-maintained	W-maintained	W-maintained	W-maintained	W-lost	W-maintained	W-maintained	1	1	1	1	1	1	1
ENSTGUT00000012973	chr3_c	W-maintained	W-maintained	W-maintained	W-maintained	W-maintained	W-maintained	W-maintained	W-maintained	1	1	1	1	1	1	1
ENSTGUT00000012979	chr3_c	W-maintained	W-maintained	W-maintained	W-maintained	W-maintained	W-maintained	W-maintained	W-maintained	1	1	1	1	1	1	1
ENSTGUT00000012993	chr3_c	W-maintained	W-maintained	W-maintained	W-maintained	W-maintained	W-maintained	W-maintained	W-maintained	1	1	1	1	1	1	1
ENSTGUT00000013006	chr3_c	W-maintained	W-maintained	W-maintained	W-maintained	W-maintained	W-maintained	W-maintained	W-maintained	1	1	1	1	1	1	1
ENSTGUT00000013012	chr5	W-maintained	W-maintained	W-maintained	W-maintained	W-maintained	W-maintained	W-maintained	W-maintained	1	1	1	1	1	1	1
ENSTGUT00000013013	chr3_c	W-maintained	W-maintained	W-maintained	W-maintained	W-maintained	W-maintained	W-maintained	W-maintained	1	1	1	1	1	1	1
ENSTGUT00000013015	chr3_c	W-maintained	W-maintained	W-maintained	W-maintained	W-maintained	W-maintained	W-maintained	W-maintained	1	1	1	1	1	1	1
ENSTGUT00000013019	chr3_c	W-maintained	W-maintained	W-maintained	W-maintained	W-maintained	W-maintained	W-maintained	W-maintained	1	1	1	1	1	1	1
ENSTGUT00000013025	chr5	W-maintained	W-maintained	W-maintained	W-maintained	W-maintained	W-maintained	W-maintained	W-maintained	1	1	1	1	1	1	1
ENSTGUT00000013026	chr3_c	W-maintained	W-maintained	W-maintained	W-maintained	W-maintained	W-maintained	W-maintained	W-maintained	1	1	1	1	1	1	1
ENSTGUT00000013031	chr3_c	W-maintained	W-maintained	W-maintained	W-maintained	W-maintained	W-maintained	W-maintained	W-maintained	1	1	1	1	1	1	1
ENSTGUT00000013034	chr5	W-maintained	W-maintained	W-maintained	W-maintained	W-maintained	W-maintained	W-maintained	W-maintained	1	1	1	1	1	1	1
ENSTGUT00000013042	chr5	W-lost	W-lost	W-maintained	W-maintained	W-maintained	W-maintained	W-maintained	W-maintained	1	1	1	1	0	1	1
ENSTGUT00000013044	chr5	W-maintained	W-maintained	W-maintained	W-maintained	W-maintained	W-maintained	W-maintained	W-maintained	1	1	1	1	1	1	1
ENSTGUT00000013050	chr3_c	W-maintained	W-maintained	W-maintained	W-maintained	W-maintained	W-maintained	W-maintained	W-maintained	1	1	1	1	1	1	1
ENSTGUT00000013054	chr3_c	W-maintained	W-maintained	W-maintained	W-maintained	W-maintained	W-maintained	W-maintained	W-maintained	1	1	1	1	1	1	1
ENSTGUT00000013055	chr5	W-maintained	W-maintained	W-maintained	W-maintained	W-maintained	W-maintained	W-maintained	W-maintained	1	1	1	1	1	1	1
ENSTGUT00000013058	chr5	W-maintained	W-maintained	W-maintained	W-maintained	W-maintained	W-maintained	W-maintained	W-maintained	1	1	1	1	1	1	1
ENSTGUT00000013061	chr3_c	W-maintained	W-maintained	W-maintained	W-maintained	W-maintained	W-maintained	W-maintained	W-maintained	1	1	1	1	1	1	1
ENSTGUT00000013062	chr3_c	W-maintained	W-maintained	W-maintained	W-maintained	W-maintained	W-maintained	W-maintained	W-maintained	1	1	1	1	1	1	1
ENSTGUT00000013063	chr5	W-maintained	W-maintained	W-maintained	W-maintained	W-maintained	W-maintained	W-maintained	W-maintained	1	1	1	1	1	1	1
ENSTGUT00000013068	chr3_c	W-maintained	W-maintained	W-maintained	W-maintained	W-maintained	W-maintained	W-maintained	W-maintained	1	1	1	1	1	1	1
ENSTGUT00000013074	chr5	W-maintained	W-maintained	W-maintained	W-maintained	W-maintained	W-maintained	W-maintained	W-maintained	1	1	1	1	1	1	1
ENSTGUT00000013075	chr3_c	W-maintained	W-maintained	W-maintained	W-maintained	W-maintained	W-maintained	W-maintained	W-maintained	1	1	1	1	1	1	1
ENSTGUT00000013078	chr3_c	W-maintained	W-maintained	W-maintained	W-maintained	W-maintained	W-maintained	W-maintained	W-maintained	1	1	1	1	1	1	1
ENSTGUT00000013080	chr5	W-maintained	W-maintained	W-maintained	W-maintained	W-maintained	W-maintained	W-maintained	W-maintained	1	1	1	1	1	1	1
ENSTGUT00000013086	chr3_c	W-maintained	W-maintained	W-maintained	W-maintained	W-maintained	W-maintained	W-maintained	W-maintained	1	1	1	1	1	1	1
ENSTGUT00000013092	chr3_c	W-maintained	W-maintained	W-maintained	W-maintained	W-maintained	W-maintained	W-maintained	W-maintained	1	1	1	1	1	1	1
ENSTGUT00000013096	chr3_c	W-maintained	W-maintained	W-maintained	W-maintained	W-maintained	W-maintained	W-maintained	W-maintained	1	1	1	1	1	1	1
ENSTGUT00000013099	chr3_c	W-maintained	W-maintained	W-maintained	W-maintained	W-maintained	W-maintained	W-maintained	W-maintained	1	1	1	1	1	1	1
ENSTGUT00000013104	chr3_c	W-maintained	W-maintained	W-maintained	W-maintained	W-maintained	W-maintained	W-maintained	W-maintained	1	1	1	1	1	1	1
ENSTGUT00000013107	chr3_c	W-maintained	W-maintained	W-maintained	W-maintained	W-maintained	W-maintained	W-maintained	W-maintained	1	1	1	1	1	1	1
ENSTGUT00000013114	chr4A_a	W-maintained	W-maintained	W-maintained	W-lost	W-lost	W-maintained	W-maintained	W-maintained	1	1	1	1	1	1	0
ENSTGUT00000013124	chr3_c	W-maintained	W-maintained	W-maintained	W-maintained	W-maintained	W-maintained	W-maintained	W-maintained	1	1	1	1	1	1	1
ENSTGUT00000013128	chr3_c	W-maintained	W-maintained	W-maintained	W-maintained	W-maintained	W-maintained	W-maintained	W-maintained	1	1	1	1	1	1	1
ENSTGUT00000013135	chr3_c	W-maintained	W-maintained	W-maintained	W-maintained	W-maintained	W-maintained	W-maintained	W-maintained	1	1	1	1	1	1	1
ENSTGUT00000013144	chr3_c	W-maintained	W-maintained	W-maintained	W-maintained	W-maintained	W-maintained	W-maintained	W-maintained	1	1	1	1	1	1	1
ENSTGUT00000013156	chr3_c	W-maintained	W-maintained	W-maintained	W-maintained	W-maintained	W-maintained	W-maintained	W-maintained	1	1	1	1	1	1	1
ENSTGUT00000013161	chr3_c	W-maintained	W-maintained	W-maintained	W-maintained	W-maintained	W-maintained	W-maintained	W-maintained	1	1	1	1	1	1	1
ENSTGUT00000013163	chr3_c	W-maintained	W-maintained	W-maintained	W-maintained	W-maintained	W-maintained	W-maintained	W-maintained	1	1	1	1	1	1	1
ENSTGUT00000013176	chr3_c	W-maintained	W-maintained	W-maintained	W-maintained	W-maintained	W-maintained	W-maintained	W-maintained	1	1	1	1	1	1	1
ENSTGUT00000013184	chr3_c	W-maintained	W-maintained	W-maintained	W-maintained	W-maintained	W-maintained	W-maintained	W-maintained	1	1	1	1	1	1	1
ENSTGUT00000013198	chr3_c	W-maintained	W-maintained	W-maintained	W-maintained	W-maintained	W-maintained	W-maintained	W-maintained	1	1	1	1	1	1	1
ENSTGUT00000013201	chr3_c	W-maintained	W-maintained	W-maintained	W-maintained	W-maintained	W-maintained	W-maintained	W-maintained	1	1	1	1	1	1	1
ENSTGUT00000013202	chr3_c	W-maintained	W-maintained	W-maintained	W-maintained	W-maintained	W-maintained	W-maintained	W-maintained	1	1	1	1	1	1	1
ENSTGUT00000013205	chr3_c	W-maintained	W-maintained	W-maintained	W-maintained	W-maintained	W-maintained	W-maintained	W-maintained	1	1	1	1	1	1	1
ENSTGUT00000013214	chr3_c	W-maintained	W-maintained	W-maintained	W-maintained	W-maintained	W-maintained	W-maintained	W-maintained	1	1	1	1	1	1	1
ENSTGUT00000013229	chr3_c	W-maintained	W-maintained	W-maintained	W-maintained	W-maintained	W-maintained	W-maintained	W-maintained	1	1	1	1	1	1	1
ENSTGUT00000013232	chr3_c	W-maintained	W-maintained	W-maintained	W-maintained	W-maintained	W-maintained	W-maintained	W-maintained	1	1	1	1	1	1	1
ENSTGUT00000013235	chr3_c	W-maintained	W-maintained	W-maintained	W-maintained	W-maintained	W-maintained	W-maintained	W-maintained	1	1	1	1	1	1	1
ENSTGUT00000013239	chr3_c	W-maintained	W-maintained	W-maintained	W-maintained	W-maintained	W-maintained	W-maintained	W-maintained	1	1	1	1	1	1	1
ENSTGUT00000013250	chr3_c	W-maintained	W-maintained	W-maintained	W-maintained	W-maintained	W-maintained	W-maintained	W-maintained	1	1	1	1	1	1	1
ENSTGUT00000013262	chr3_c	W-maintained	W-maintained	W-maintained	W-maintained	W-maintained	W-maintained	W-maintained	W-maintained	1	1	1	1	1	1	1
ENSTGUT00000013272	chr3_c	W-maintained	W-maintained	W-maintained	W-maintained	W-maintained	W-maintained	W-maintained	W-maintained	1	1	1	1	1	1	1
ENSTGUT00000013281	chr3_c	W-maintained	W-maintained	W-maintained	W-maintained	W-maintained	W-maintained	W-maintained	W-maintained	1	1	1	1	1	1	1
ENSTGUT00000013286	chr3_c	W-maintained	W-maintained	W-maintained	W-maintained	W-maintained	W-maintained	W-maintained	W-maintained	1	1	1	1	1	1	1
ENSTGUT00000013289	chr3_c	W-maintained	W-maintained	W-maintained	W-maintained	W-maintained	W-maintained	W-maintained	W-maintained	1	1	1	1	1	1	1
ENSTGUT00000013294	chr3_c	W-maintained	W-maintained	W-maintained	W-maintained	W-maintained	W-maintained	W-maintained	W-maintained	1	1	1	1	1	1	1
ENSTGUT00000013295	chr3_c	W-maintained	W-maintained	W-maintained	W-maintained	W-maintained	W-maintained	W-maintained	W-maintained	1	1	1	1	1	1	1
ENSTGUT00000013303	chr3_c	W-maintained	W-maintained	W-maintained	W-maintained	W-maintained	W-maintained	W-maintained	W-maintained	1	1	1	1	1	1	1
ENSTGUT00000018839	chr3_c	W-maintained	W-maintained	W-maintained	W-maintained	W-maintained	W-maintained	W-maintained	W-maintained	1	1	1	1	1	1	1
ENSTGUT00000018885	chr4A_a	W-maintained	W-maintained	W-maintained	W-lost	W-lost	W-maintained	W-maintained	W-maintained	1	1	1	1	1	1	0
ENSTGUT00000018957	chrZ	W-lost	W-lost	W-lost	W-lost	W-lost	W-lost	W-lost	W-lost	0	0	0	0	0	0	0
ENSTGUT00000018965	chr4	W-maintained	W-maintained	W-maintained	W-lost	W-maintained	W-maintained	W-maintained	W-maintained	1	1	1	1	1	1	1
ENSTGUT00000019076	chr3_c	W-maintained	W-maintained	W-maintained	W-maintained	W-maintained	W-maintained	W-maintained	W-maintained	1	1	1	1	1	1	1
ENSTGUT00000019088	chr4A_a	W-lost	W-lost	W-lost	W-lost	W-lost	W-lost	W-lost	W-lost	0	0	0	0	0	0	0
ENSTGUT00000019171	chr3_c	W-maintained	W-maintained	W-maintained	W-maintained	W-maintained	W-maintained	W-maintained	W-maintained	1	1	1	1	1	1	1
ENSTGUT00000019187	chr4A_a	W-maintained	W-maintained	W-maintained	W-lost	W-lost	W-maintained	W-maintained	W-maintained	1	1	1	1	1	1	0
ENSTGUT00000019269	chr3_c	W-maintained	W-maintained	W-maintained	W-maintained	W-maintained	W-maintained	W-maintained	W-maintained	1	1	1	1	1	1	1

## Sheet: Table S4
Supplementary Table 4. Number of genes lost at each node. Rows where the "node_nr" column have a species name are genes lost at the terminal branch leading up to that species.
Sex chromosome region	node_nr	No. genes lost
chrZ	Alauda_arvensis	1
chr4A_b	Alauda_arvensis	2
chr3_c	Alauda_arvensis	8
chr4A_a	Alauda_arvensis	2
chr3_a	Alauda_arvensis	3
chr3_b	Alauda_arvensis	1
chr4	Alauda_arvensis	1
chr8	Alauda_arvensis	1
chr5	Alauda_arvensis	9
chrZ	Alauda_razae	0
chr4A_b	Alauda_razae	1
chr3_c	Alauda_razae	6
chr4A_a	Alauda_razae	3
chr3_a	Alauda_razae	1
chr3_b	Alauda_razae	1
chr4	Alauda_razae	2
chr8	Alauda_razae	0
chr5	Alauda_razae	6
chrZ	Calandrella_cinerea	2
chr4A_b	Calandrella_cinerea	2
chr3_c	Calandrella_cinerea	4
chr4A_a	Calandrella_cinerea	4
chr3_a	Calandrella_cinerea	9
chr3_b	Calandrella_cinerea	2
chr4	Calandrella_cinerea	0
chr8	Calandrella_cinerea	0
chr5	Calandrella_cinerea	0
chrZ	Camaroptera_brevicaudata	3
chr4A_b	Camaroptera_brevicaudata	0
chr3_c	Camaroptera_brevicaudata	3
chr4A_a	Camaroptera_brevicaudata	6
chr3_a	Camaroptera_brevicaudata	0
chr3_b	Camaroptera_brevicaudata	1
chr4	Camaroptera_brevicaudata	15
chr8	Camaroptera_brevicaudata	0
chr5	Camaroptera_brevicaudata	1
chrZ	Cisticola_juncidis	2
chr4A_b	Cisticola_juncidis	4
chr3_c	Cisticola_juncidis	1
chr4A_a	Cisticola_juncidis	6
chr3_a	Cisticola_juncidis	0
chr3_b	Cisticola_juncidis	0
chr4	Cisticola_juncidis	32
chr8	Cisticola_juncidis	1
chr5	Cisticola_juncidis	0
chrZ	Eremophilis_alpestris	2
chr4A_b	Eremophilis_alpestris	2
chr3_c	Eremophilis_alpestris	3
chr4A_a	Eremophilis_alpestris	2
chr3_a	Eremophilis_alpestris	6
chr3_b	Eremophilis_alpestris	3
chr4	Eremophilis_alpestris	2
chr8	Eremophilis_alpestris	0
chr5	Eremophilis_alpestris	4
chrZ	Panurus_biarmicus	4
chr4A_b	Panurus_biarmicus	0
chr3_c	Panurus_biarmicus	2
chr4A_a	Panurus_biarmicus	3
chr3_a	Panurus_biarmicus	10
chr3_b	Panurus_biarmicus	0
chr4	Panurus_biarmicus	1
chr8	Panurus_biarmicus	0
chr5	Panurus_biarmicus	2
chrZ	Sylvietta_brachyura	2
chr4A_b	Sylvietta_brachyura	1
chr3_c	Sylvietta_brachyura	5
chr4A_a	Sylvietta_brachyura	3
chr3_a	Sylvietta_brachyura	1
chr3_b	Sylvietta_brachyura	0
chr4	Sylvietta_brachyura	1
chr8	Sylvietta_brachyura	15
chr5	Sylvietta_brachyura	2
chrZ	1	438
chr4A_b	1	0
chr3_c	1	0
chr4A_a	1	2
chr3_a	1	0
chr3_b	1	0
chr4	1	0
chr8	1	0
chr5	1	0
chrZ	2	4
chr4A_b	2	0
chr3_c	2	1
chr4A_a	2	2
chr3_a	2	8
chr3_b	2	0
chr4	2	0
chr8	2	0
chr5	2	0
chrZ	3	3
chr4A_b	3	5
chr3_c	3	0
chr4A_a	3	4
chr3_a	3	11
chr3_b	3	1
chr4	3	0
chr8	3	0
chr5	3	0
chrZ	4	1
chr4A_b	4	3
chr3_c	4	0
chr4A_a	4	1
chr3_a	4	3
chr3_b	4	2
chr4	4	0
chr8	4	0
chr5	4	0
chrZ	5	2
chr4A_b	5	1
chr3_c	5	3
chr4A_a	5	4
chr3_a	5	11
chr3_b	5	4
chr4	5	0
chr8	5	0
chr5	5	7
chrZ	6	8
chr4A_b	6	0
chr3_c	6	0
chr4A_a	6	5
chr3_a	6	0
chr3_b	6	0
chr4	6	0
chr8	6	0
chr5	6	0
chrZ	7	3
chr4A_b	7	7
chr3_c	7	0
chr4A_a	7	7
chr3_a	7	0
chr3_b	7	0
chr4	7	35
chr8	7	0
chr5	7	0
